# Supplementary material for: A cross-cohort analysis of autosomal DNA methylation sex differences in the term placenta
Source: Biol Sex Differ. 2021 May 27;12:38. doi: 10.1186/s13293-021-00381-4 (PMC8162041; doi:10.1186/s13293-021-00381-4)
Supplement: Supplementary file 2 — Additional file 2: Supplementary Table 1. Title: Results of linear modelling for all 324,104 autosomal CpGs tested. Description: Linear modelling statistics for sex differential methylation analysis at all 324,104 autosomal CpG sites in the filtered dataset. [file 13293_2021_381_MOESM2_ESM.xlsx]

## Sheet: supp_allprobes
probeID	DMP_t_statistic	DMP_B_statistic	DMP_P_Value	DMP_FDR	DMP_delta_Beta	DMP_Replicated_BLAST	DMR	DMR_no	DMR_delta_Beta	DVP	DVP_morevariablesex	UCSC_RefGene_Name	UCSC_RefGene_Group	Regulatory_Feature_Group
cg12691488	-28.2086	189.773	1.02678e-90	3.32784e-85	0.262588	TRUE	FALSE	NA	NA	FALSE	NA
cg13254934	-19.643	118.239	8.60468e-58	1.39441e-52	0.216689	TRUE	FALSE	NA	NA	FALSE	NA	SPON1	Body
cg12780322	19.0151	112.729	2.75758e-55	2.97915e-50	-0.0322485	FALSE	FALSE	NA	NA	TRUE	Female	SRP72	Body	Promoter_Associated
cg03691818	17.2887	97.5234	2.18303e-48	1.76882e-43	-0.0649237	FALSE	FALSE	NA	NA	TRUE	Female	KRT77	Body	Unclassified_Cell_type_specific
cg12575434	-16.8407	93.5771	1.33572e-46	8.65825e-42	0.256221	TRUE	FALSE	NA	NA	FALSE	NA	SPON1	Body
cg13631318	-16.4079	89.769	7.05427e-45	3.81053e-40	0.0448044	FALSE	FALSE	NA	NA	TRUE	Male	SPON1	Body
cg02325951	-15.9517	85.7642	4.55901e-43	2.11085e-38	0.121879	FALSE	FALSE	NA	NA	FALSE	NA	FOXN3;FOXN3	Body;Body
cg11841231	-15.5458	82.2104	1.83765e-41	7.44485e-37	0.157535	TRUE	FALSE	NA	NA	FALSE	NA	PARD3B;PARD3B;PARD3B	Body;Body;Body
cg07813851	-15.1927	79.1291	4.52325e-40	1.62889e-35	0.128895	TRUE	FALSE	NA	NA	FALSE	NA	CAMTA1	Body	Unclassified_Cell_type_specific
cg12696488	-15.1787	79.0068	5.13669e-40	1.66482e-35	0.127658	TRUE	FALSE	NA	NA	TRUE	Male	SPON1	Body
cg20696478	-14.3017	71.4085	1.37505e-36	4.05144e-32	0.0431092	FALSE	TRUE	DMR_1	0.0431092	TRUE	Male	ZNF175	TSS200	Promoter_Associated_Cell_type_specific
cg00739353	14.1479	70.0846	5.43415e-36	1.46769e-31	-0.168272	TRUE	FALSE	NA	NA	FALSE	NA
cg09544149	-14.0874	69.565	9.31862e-36	2.32323e-31	0.104067	TRUE	TRUE	DMR_21	0.104067	FALSE	NA			Unclassified_Cell_type_specific
cg17592734	-13.8372	67.4227	8.60766e-35	1.9927e-30	0.0991188	FALSE	TRUE	DMR_1	0.0991188	TRUE	Male	ZNF175	TSS200	Promoter_Associated_Cell_type_specific
cg03943115	-13.2141	62.1293	2.08677e-32	4.50886e-28	0.0484342	FALSE	TRUE	DMR_7	0.0484342	TRUE	Male	SPRR2D	TSS1500
cg26605406	-13.1442	61.539	3.84857e-32	7.79586e-28	0.0196071	FALSE	TRUE	DMR_1	0.0196071	TRUE	Male	ZNF175	TSS1500	Promoter_Associated_Cell_type_specific
cg01382982	-13.0881	61.0667	6.28036e-32	1.18674e-27	0.0252153	FALSE	TRUE	DMR_1	0.0252153	TRUE	Male	ZNF175	TSS200	Promoter_Associated_Cell_type_specific
cg24117315	-13.0825	61.0201	6.59089e-32	1.18674e-27	0.092604	FALSE	FALSE	NA	NA	FALSE	NA	CAMTA1	Body
cg18237551	-12.8732	59.263	4.07489e-31	6.73495e-27	0.266838	TRUE	TRUE	DMR_4	0.266838	TRUE	Female	ZNF300	TSS1500
cg11634496	12.8709	59.244	4.15604e-31	6.73495e-27	-0.146578	TRUE	TRUE	DMR_13	-0.146578	FALSE	NA
cg13401840	-12.8267	58.8739	6.09956e-31	9.41378e-27	0.0830195	FALSE	TRUE	DMR_6	0.0830195	FALSE	NA	SPRR2C	Body
cg08580836	-12.7974	58.6286	7.8659e-31	1.14945e-26	0.167675	TRUE	TRUE	DMR_4	0.167675	TRUE	Female	ZNF300	TSS200
cg16207263	-12.7932	58.5935	8.15709e-31	1.14945e-26	0.0517583	FALSE	FALSE	NA	NA	FALSE	NA
cg14726583	-12.7023	57.8352	1.79021e-30	2.41756e-26	0.0752726	FALSE	FALSE	NA	NA	FALSE	NA
cg16743289	12.6743	57.6019	2.27993e-30	2.95573e-26	-0.0632147	FALSE	FALSE	NA	NA	FALSE	NA	CACYBP;CACYBP	TSS1500;TSS1500
cg24884084	-12.5789	56.8078	5.19288e-30	6.47321e-26	0.0257637	FALSE	FALSE	NA	NA	FALSE	NA	SPRR1B	TSS1500
cg03687700	12.5658	56.6992	5.81131e-30	6.9758e-26	-0.0942114	FALSE	FALSE	NA	NA	FALSE	NA	FKBP1B;FKBP1B	TSS1500;TSS1500
cg13192180	-12.455	55.7802	1.50643e-29	1.74371e-25	0.0856931	FALSE	FALSE	NA	NA	FALSE	NA	NOL11	Body
cg27631593	-12.4356	55.6198	1.77886e-29	1.98805e-25	0.157629	TRUE	FALSE	NA	NA	FALSE	NA	SPRR2E	3'UTR
cg01211137	-12.4296	55.5697	1.87353e-29	2.02406e-25	0.132504	TRUE	FALSE	NA	NA	FALSE	NA	SPON1	Body
cg15619377	-12.326	54.7143	4.54621e-29	4.75305e-25	0.073815	FALSE	FALSE	NA	NA	FALSE	NA
cg14951856	-12.2689	54.2433	7.40736e-29	7.50236e-25	0.145086	TRUE	FALSE	NA	NA	FALSE	NA
cg17232883	12.2608	54.1768	7.93569e-29	7.79391e-25	-0.0267116	FALSE	FALSE	NA	NA	TRUE	Female			Promoter_Associated
cg11643285	12.248	54.0716	8.8492e-29	8.43548e-25	-0.0596373	FALSE	FALSE	NA	NA	FALSE	NA	RFTN1	Body
cg02886578	-12.2038	53.708	1.28985e-28	1.19441e-24	0.0578098	FALSE	TRUE	DMR_18	0.0578098	FALSE	NA	LELP1	5'UTR
cg26161885	-12.1961	53.6445	1.3776e-28	1.24024e-24	0.112973	TRUE	FALSE	NA	NA	FALSE	NA	CAMTA1	Body	Unclassified_Cell_type_specific
cg18342673	-12.1662	53.399	1.77672e-28	1.55633e-24	0.198622	TRUE	FALSE	NA	NA	FALSE	NA
cg17316300	-12.1554	53.3103	1.94781e-28	1.6613e-24	0.107504	TRUE	FALSE	NA	NA	FALSE	NA	IQCA1	Body
cg12680205	-12.0594	52.5233	4.4025e-28	3.65864e-24	0.0816989	FALSE	FALSE	NA	NA	FALSE	NA
cg08621445	-12.0146	52.1571	6.43381e-28	5.21306e-24	0.0827368	FALSE	FALSE	NA	NA	FALSE	NA
cg05281206	-11.9372	51.5254	1.23802e-27	9.78649e-24	0.123303	TRUE	TRUE	DMR_14	0.123303	FALSE	NA	CCL13	TSS1500
cg02343823	-11.8662	50.9468	2.25462e-27	1.73984e-23	0.172541	TRUE	TRUE	DMR_4	0.172541	TRUE	Female	ZNF300	TSS200
cg02876466	-11.8029	50.433	3.83934e-27	2.89383e-23	0.103253	TRUE	FALSE	NA	NA	FALSE	NA	LOC283050;LOC283050;LOC283050	Body;Body;Body
cg09552123	-11.7993	50.4036	3.95823e-27	2.91563e-23	0.0745412	FALSE	TRUE	DMR_29	0.0745412	FALSE	NA	SMCP	TSS1500
cg13778848	-11.7613	50.0949	5.44971e-27	3.92505e-23	0.137148	TRUE	FALSE	NA	NA	FALSE	NA	LOC283050;LOC283050;LOC283050	Body;Body;Body
cg09329936	-11.7355	49.8864	6.76374e-27	4.76556e-23	0.0869017	FALSE	FALSE	NA	NA	TRUE	Male
cg02383399	-11.7295	49.8378	7.11355e-27	4.90538e-23	0.0725101	FALSE	FALSE	NA	NA	FALSE	NA
cg16987735	-11.711	49.6883	8.30524e-27	5.60784e-23	0.0950962	FALSE	FALSE	NA	NA	FALSE	NA	LCE1E	5'UTR
cg00028929	-11.6313	49.0441	1.61883e-26	1.0672e-22	0.0910853	FALSE	FALSE	NA	NA	FALSE	NA	KRT5	3'UTR
cg10573505	-11.6293	49.0278	1.64639e-26	1.0672e-22	0.138073	TRUE	FALSE	NA	NA	FALSE	NA	CACNA1E	Body
cg01440070	-11.5733	48.5765	2.62772e-26	1.64119e-22	0.0827886	FALSE	FALSE	NA	NA	FALSE	NA	SLC6A10P	Body
cg13366738	-11.5731	48.5745	2.63316e-26	1.64119e-22	0.064711	FALSE	TRUE	DMR_2	0.064711	FALSE	NA	LCE6A	5'UTR
cg18379413	-11.5189	48.1389	4.13486e-26	2.52854e-22	0.0258701	FALSE	TRUE	DMR_1	0.0258701	TRUE	Male	ZNF175	TSS1500	Promoter_Associated_Cell_type_specific
cg18719787	-11.4957	47.9527	5.01441e-26	3.00961e-22	0.0858973	FALSE	FALSE	NA	NA	FALSE	NA
cg24176288	-11.4735	47.774	6.0344e-26	3.55595e-22	0.114408	TRUE	FALSE	NA	NA	FALSE	NA	CACNA1C;CACNA1C;CACNA1C;CACNA1C;CACNA1C;CACNA1C;CACNA1C;CACNA1C;CACNA1C;CACNA1C;CACNA1C;CACNA1C;CACNA1C;CACNA1C;CACNA1C;CACNA1C;CACNA1C;CACNA1C;CACNA1C;CACNA1C;CACNA1C;CACNA1C;CACNA1C	Body;Body;Body;Body;Body;Body;Body;Body;Body;Body;Body;Body;Body;Body;Body;Body;Body;Body;Body;Body;Body;Body;Body
cg22124859	-11.4689	47.7372	6.26884e-26	3.62814e-22	0.117533	TRUE	TRUE	DMR_2	0.117533	FALSE	NA	LCE6A	TSS1500
cg06527919	-11.4393	47.5005	8.01102e-26	4.5551e-22	0.0927018	FALSE	FALSE	NA	NA	FALSE	NA	CACNA1E	Body
cg08721112	-11.4076	47.2461	1.04259e-25	5.82598e-22	0.0438579	FALSE	FALSE	NA	NA	FALSE	NA
cg14826683	-11.4054	47.229	1.06131e-25	5.83007e-22	0.0459187	FALSE	TRUE	DMR_7	0.0459187	FALSE	NA	SPRR2D	TSS1500
cg26413192	-11.4016	47.1985	1.09535e-25	5.91677e-22	0.0817821	FALSE	FALSE	NA	NA	FALSE	NA
cg06717221	-11.3933	47.1315	1.17403e-25	6.23781e-22	0.068921	FALSE	FALSE	NA	NA	FALSE	NA	ATP8B3	Body	Unclassified_Cell_type_specific
cg09417355	-11.376	46.9937	1.35426e-25	7.07935e-22	0.108535	TRUE	TRUE	DMR_2	0.108535	FALSE	NA	LCE6A	TSS1500
cg07804289	-11.3681	46.9303	1.4462e-25	7.43998e-22	0.132077	TRUE	TRUE	DMR_6	0.132077	FALSE	NA	SPRR2C	TSS1500
cg14436106	-11.2375	45.889	4.25289e-25	2.15372e-21	0.180598	TRUE	FALSE	NA	NA	FALSE	NA	ZNF618	3'UTR
cg26787020	11.2193	45.7445	4.9398e-25	2.43069e-21	-0.0747184	FALSE	FALSE	NA	NA	FALSE	NA	CACYBP;CACYBP	TSS1500;TSS1500
cg02620533	-11.219	45.7425	4.94982e-25	2.43069e-21	0.0518188	FALSE	FALSE	NA	NA	FALSE	NA	DAB1	Body
cg24876404	-11.197	45.5678	5.93189e-25	2.86947e-21	0.076853	FALSE	TRUE	DMR_32	0.076853	TRUE	Male
cg12891678	-11.1487	45.1841	8.82668e-25	4.207e-21	0.0801795	FALSE	TRUE	DMR_7	0.0801795	FALSE	NA
cg16117789	11.1102	44.8795	1.21022e-24	5.68461e-21	-0.0398997	FALSE	FALSE	NA	NA	TRUE	Male	FLJ40434	Body
cg04772948	-11.0908	44.7266	1.41793e-24	6.5651e-21	0.086211	FALSE	TRUE	DMR_10	0.086211	FALSE	NA	LOC284788;LOC284788	TSS200;TSS200
cg20908131	-11.0799	44.6404	1.55033e-24	7.07703e-21	0.0700275	FALSE	FALSE	NA	NA	TRUE	Male	C14orf64	Body
cg02101892	-11.0745	44.5977	1.62041e-24	7.2942e-21	0.0984472	FALSE	FALSE	NA	NA	FALSE	NA	ZNF423	Body
cg09276486	-11.0492	44.3975	1.99396e-24	8.85274e-21	0.101801	TRUE	FALSE	NA	NA	FALSE	NA	CAMTA1	Body	Unclassified_Cell_type_specific
cg06642617	-10.9946	43.967	3.11436e-24	1.36402e-20	0.00578903	FALSE	FALSE	NA	NA	TRUE	Male	CCT7;CCT7;CCT7;CCT7;CCT7;C2orf7;CCT7	Body;Body;Body;Body;Body;TSS1500;5'UTR	Promoter_Associated
cg07007986	-10.9834	43.8791	3.41112e-24	1.46269e-20	0.0628396	FALSE	FALSE	NA	NA	FALSE	NA	SERPINA13	TSS1500
cg00075975	-10.9823	43.8705	3.44189e-24	1.46269e-20	0.106621	TRUE	FALSE	NA	NA	TRUE	Male	PGBD5	Body
cg16265542	-10.9811	43.8612	3.47504e-24	1.46269e-20	0.0171902	FALSE	TRUE	DMR_2	0.0171902	FALSE	NA	LCE6A	TSS1500
cg03969260	-10.9754	43.8165	3.63998e-24	1.51248e-20	0.0770823	FALSE	FALSE	NA	NA	FALSE	NA	SPRR2G	3'UTR
cg25824543	-10.9596	43.692	4.14087e-24	1.67908e-20	0.0322535	FALSE	TRUE	DMR_1	0.0322535	TRUE	Male	ZNF175	TSS200	Promoter_Associated_Cell_type_specific
cg11291313	-10.9595	43.6911	4.14455e-24	1.67908e-20	0.181297	TRUE	TRUE	DMR_4	0.181297	TRUE	Female	ZNF300	TSS200
cg08948808	-10.8003	42.4433	1.50966e-23	6.04057e-20	0.0617682	FALSE	TRUE	DMR_12	0.0617682	FALSE	NA	SPRR4	TSS1500
cg00386405	-10.7918	42.3769	1.61704e-23	6.39133e-20	0.098089	FALSE	FALSE	NA	NA	FALSE	NA	ZNF536	TSS200
cg00068428	-10.7862	42.3336	1.69125e-23	6.58952e-20	0.0692453	FALSE	TRUE	DMR_31	0.0692453	FALSE	NA
cg16011217	-10.785	42.3242	1.70785e-23	6.58952e-20	0.108774	TRUE	FALSE	NA	NA	FALSE	NA	LCE1C	3'UTR
cg12900170	10.7548	42.0882	2.18084e-23	8.3155e-20	-0.0264409	FALSE	FALSE	NA	NA	TRUE	Female	COX7C	TSS200	Promoter_Associated
cg04085339	10.7367	41.9478	2.52215e-23	9.5051e-20	-0.0637859	FALSE	FALSE	NA	NA	FALSE	NA	CACYBP;CACYBP	TSS1500;TSS1500	Promoter_Associated_Cell_type_specific
cg01315919	-10.7347	41.9317	2.56477e-23	9.55462e-20	0.0960625	FALSE	TRUE	DMR_10	0.0960625	FALSE	NA	LOC284788;LOC284788	TSS200;TSS200
cg04675542	-10.7269	41.871	2.73115e-23	1.00588e-19	0.159814	TRUE	TRUE	DMR_4	0.159814	TRUE	Female	ZNF300	TSS200
cg00828439	-10.7019	41.6767	3.33998e-23	1.21629e-19	0.0836519	FALSE	FALSE	NA	NA	FALSE	NA
cg26531371	-10.6689	41.42	4.3574e-23	1.56365e-19	0.0899874	FALSE	TRUE	DMR_2	0.0899874	FALSE	NA	LCE6A	TSS1500
cg25082710	-10.6679	41.4128	4.39032e-23	1.56365e-19	0.0802744	FALSE	TRUE	DMR_8	0.0802744	TRUE	Male	IVL	TSS1500
cg00541303	-10.6361	41.1657	5.67116e-23	1.98872e-19	0.0457319	FALSE	FALSE	NA	NA	FALSE	NA
cg03421236	-10.6353	41.1597	5.70654e-23	1.98872e-19	0.00848317	FALSE	FALSE	NA	NA	TRUE	Male
cg00332882	-10.6317	41.132	5.87226e-23	2.02471e-19	0.0787941	FALSE	TRUE	DMR_10	0.0787941	FALSE	NA	LOC284788;LOC284788	Body;Body
cg08101739	-10.6259	41.0869	6.15341e-23	2.09931e-19	0.130063	TRUE	TRUE	DMR_2	0.130063	FALSE	NA	LCE6A	TSS200
cg21148594	-10.5828	40.7534	8.69288e-23	2.93479e-19	0.0356889	FALSE	FALSE	NA	NA	FALSE	NA
cg00816515	-10.5749	40.6918	9.2656e-23	3.0959e-19	0.0759215	FALSE	FALSE	NA	NA	FALSE	NA	SPON1	Body
cg18795022	-10.5508	40.5062	1.12301e-22	3.67972e-19	0.0964897	FALSE	FALSE	NA	NA	FALSE	NA	CAMTA1	Body
cg24003832	-10.5507	40.5053	1.124e-22	3.67972e-19	0.0687118	FALSE	FALSE	NA	NA	FALSE	NA
cg01451604	-10.521	40.2756	1.42599e-22	4.62169e-19	0.0798591	FALSE	FALSE	NA	NA	FALSE	NA
cg20450198	-10.5059	40.1591	1.60886e-22	5.16276e-19	0.058215	FALSE	FALSE	NA	NA	FALSE	NA
cg04993112	-10.4882	40.0229	1.85279e-22	5.84642e-19	0.0502094	FALSE	TRUE	DMR_28	0.0502094	FALSE	NA	SPRR2A	TSS1500
cg12346881	10.4878	40.0202	1.85799e-22	5.84642e-19	-0.0762124	FALSE	TRUE	DMR_4	-0.0762124	FALSE	NA	ZNF300	5'UTR
cg13251292	-10.4778	39.9427	2.01329e-22	6.27418e-19	0.127817	TRUE	TRUE	DMR_25	0.127817	FALSE	NA	SERPINA6	TSS1500
cg17612569	-10.4718	39.8969	2.11106e-22	6.51623e-19	0.01269	FALSE	FALSE	NA	NA	FALSE	NA	GABPA;ATP5J;ATP5J;ATP5J;ATP5J;ATP5J;ATP5J	TSS200;5'UTR;5'UTR;1stExon;Body;5'UTR;5'UTR
cg10214581	-10.4576	39.7875	2.36449e-22	7.22963e-19	0.0969426	FALSE	FALSE	NA	NA	FALSE	NA
cg00793719	-10.455	39.7674	2.41407e-22	7.31225e-19	0.118614	TRUE	TRUE	DMR_43	0.118614	FALSE	NA
cg11697120	-10.4499	39.7285	2.51338e-22	7.54256e-19	0.120248	TRUE	FALSE	NA	NA	FALSE	NA	SPON1	Body
cg21784396	10.4485	39.7178	2.5415e-22	7.55698e-19	-0.0600568	FALSE	FALSE	NA	NA	FALSE	NA	PRRT4	Body	Unclassified_Cell_type_specific
cg18643421	-10.4447	39.6886	2.61947e-22	7.71801e-19	0.0914482	FALSE	TRUE	DMR_9	0.0914482	FALSE	NA	KPRP	TSS200
cg22744818	10.4269	39.5516	3.01907e-22	8.81525e-19	-0.0365326	FALSE	FALSE	NA	NA	FALSE	NA	ATF4;ATF4	Body;Body
cg08326300	-10.4246	39.5343	3.0735e-22	8.89405e-19	0.0619858	FALSE	FALSE	NA	NA	FALSE	NA
cg11660726	-10.4187	39.489	3.22136e-22	9.23944e-19	0.132325	TRUE	TRUE	DMR_44	0.132325	FALSE	NA	MYH8	TSS1500
cg18719158	-10.3906	39.273	4.02895e-22	1.14544e-18	0.0731433	FALSE	FALSE	NA	NA	FALSE	NA
cg16764236	-10.3836	39.2195	4.25865e-22	1.20021e-18	0.118143	TRUE	TRUE	DMR_20	0.118143	FALSE	NA	CCL11	TSS1500
cg00319893	-10.3661	39.0859	4.89109e-22	1.36657e-18	0.0486941	FALSE	FALSE	NA	NA	FALSE	NA	CACNA1E	Body
cg02706575	-10.3626	39.059	5.02935e-22	1.39319e-18	0.127102	TRUE	TRUE	DMR_14	0.127102	FALSE	NA	CCL13	TSS1500
cg05118455	-10.3564	39.0113	5.28393e-22	1.45131e-18	0.0707857	FALSE	FALSE	NA	NA	FALSE	NA	CACNA1E	Body
cg05349089	-10.3468	38.9378	5.70179e-22	1.55292e-18	0.145142	TRUE	FALSE	NA	NA	FALSE	NA
cg09169531	-10.3054	38.6215	7.91304e-22	2.13721e-18	0.0826327	FALSE	TRUE	DMR_28	0.0826327	FALSE	NA	SPRR2A	TSS1500
cg26396443	-10.2858	38.4724	9.23463e-22	2.47354e-18	0.118615	TRUE	TRUE	DMR_33	0.118615	FALSE	NA	BCL11B;BCL11B	Body;Body	Promoter_Associated_Cell_type_specific
cg27067654	-10.2779	38.412	9.83143e-22	2.61181e-18	0.135347	TRUE	FALSE	NA	NA	FALSE	NA
cg11465372	-10.273	38.3744	1.02213e-21	2.69332e-18	0.113853	TRUE	TRUE	DMR_22	0.113853	FALSE	NA	KRT76	TSS200
cg06745753	10.2701	38.3526	1.04551e-21	2.71661e-18	-0.138403	TRUE	FALSE	NA	NA	FALSE	NA	C1orf228	Body	Promoter_Associated
cg09971754	-10.2698	38.3506	1.04774e-21	2.71661e-18	0.0238396	FALSE	FALSE	NA	NA	TRUE	Male	ANKRD11	TSS1500	Promoter_Associated
cg03277153	-10.2646	38.3103	1.09237e-21	2.80986e-18	0.047203	FALSE	FALSE	NA	NA	FALSE	NA
cg14831539	-10.1913	37.7532	1.94548e-21	4.96488e-18	0.0746591	FALSE	FALSE	NA	NA	FALSE	NA	PAX7;PAX7;PAX7	Body;Body;Body
cg25610428	-10.1766	37.6416	2.18396e-21	5.52992e-18	0.0302006	FALSE	FALSE	NA	NA	FALSE	NA	LCE1E	TSS1500
cg19254282	-10.1692	37.5854	2.31491e-21	5.81605e-18	0.053713	FALSE	FALSE	NA	NA	FALSE	NA
cg02134594	-10.1622	37.5326	2.4453e-21	6.09639e-18	0.0850564	FALSE	FALSE	NA	NA	FALSE	NA	TP73;TP73;TP73;TP73	Body;Body;Body;Body
cg20564283	-10.1316	37.3011	3.10792e-21	7.68924e-18	0.0721749	FALSE	FALSE	NA	NA	FALSE	NA
cg18708075	-10.099	37.0548	4.01167e-21	9.85e-18	0.00898835	FALSE	TRUE	DMR_1	0.00898835	TRUE	Male	ZNF175	TSS1500	Promoter_Associated_Cell_type_specific
cg14725580	-10.0883	36.9736	4.3635e-21	1.06333e-17	0.0348524	FALSE	FALSE	NA	NA	FALSE	NA	C6orf106;C6orf106	Body;Body	Promoter_Associated_Cell_type_specific
cg11380327	-10.0777	36.8935	4.74139e-21	1.14679e-17	0.06036	FALSE	FALSE	NA	NA	FALSE	NA
cg26236972	-10.0749	36.8729	4.84342e-21	1.16279e-17	0.0588467	FALSE	FALSE	NA	NA	FALSE	NA
cg00883565	-10.0699	36.8348	5.03835e-21	1.1977e-17	0.0627057	FALSE	FALSE	NA	NA	FALSE	NA
cg18369972	-10.0693	36.8302	5.06273e-21	1.1977e-17	0.078125	FALSE	TRUE	DMR_11	0.078125	FALSE	NA	GAS7;GAS7	Body;TSS200
cg07053114	-10.0562	36.7312	5.60943e-21	1.31742e-17	0.0635709	FALSE	FALSE	NA	NA	FALSE	NA	PTPRE	5'UTR
cg16383503	-10.0487	36.6748	5.94733e-21	1.38673e-17	0.113901	TRUE	FALSE	NA	NA	FALSE	NA	ZNF423	Body
cg25558027	-10.0192	36.4533	7.4814e-21	1.73197e-17	0.115831	TRUE	TRUE	DMR_24	0.115831	FALSE	NA	GAS7;GAS7;GAS7	Body;Body;TSS1500
cg06710937	10.0172	36.4382	7.59949e-21	1.74683e-17	-0.0705512	FALSE	FALSE	NA	NA	TRUE	Female			Unclassified_Cell_type_specific
cg13984563	-10.0141	36.4147	7.7866e-21	1.77723e-17	0.0627248	FALSE	FALSE	NA	NA	FALSE	NA	SERPINA5	TSS200
cg11596479	-10.0082	36.3701	8.15469e-21	1.84823e-17	0.0699218	FALSE	FALSE	NA	NA	FALSE	NA
cg20951266	-9.99447	36.2671	9.07366e-21	2.04223e-17	0.0519259	FALSE	FALSE	NA	NA	FALSE	NA	SMCP	5'UTR
cg03065891	-9.99252	36.2525	9.21202e-21	2.05907e-17	0.0805445	FALSE	FALSE	NA	NA	FALSE	NA
cg05346611	-9.97641	36.1315	1.04423e-20	2.31807e-17	0.0399869	FALSE	TRUE	DMR_3	0.0399869	TRUE	Female	SERPINA1;SERPINA1;SERPINA1;SERPINA1;SERPINA1;SERPINA1;SERPINA1;SERPINA1;SERPINA1;SERPINA1;SERPINA1;SERPINA1	5'UTR;5'UTR;5'UTR;5'UTR;5'UTR;5'UTR;5'UTR;5'UTR;5'UTR;5'UTR;1stExon;5'UTR
cg12427039	-9.97082	36.0895	1.09064e-20	2.40462e-17	0.0922199	FALSE	FALSE	NA	NA	FALSE	NA	MEGF6;MIR551A	Body;TSS1500
cg18436008	-9.96954	36.0799	1.10157e-20	2.41231e-17	0.0764814	FALSE	FALSE	NA	NA	FALSE	NA
cg04858536	-9.95939	36.0038	1.19199e-20	2.59281e-17	0.114301	TRUE	FALSE	NA	NA	FALSE	NA	CACNA1E	Body
cg27480444	9.94916	35.9272	1.29049e-20	2.78836e-17	-0.0298119	FALSE	FALSE	NA	NA	FALSE	NA
cg19864370	-9.91488	35.6705	1.68371e-20	3.6139e-17	0.029152	FALSE	FALSE	NA	NA	FALSE	NA
cg11860203	-9.90795	35.6186	1.77667e-20	3.78832e-17	0.0852278	FALSE	TRUE	DMR_15	0.0852278	FALSE	NA	CCL2	Body
cg03902093	-9.90317	35.5829	1.84368e-20	3.90551e-17	0.0611026	FALSE	FALSE	NA	NA	FALSE	NA	RAB7A	TSS1500	Unclassified
cg23624133	-9.90201	35.5743	1.86024e-20	3.91501e-17	0.0943766	FALSE	TRUE	DMR_2	0.0943766	FALSE	NA	LCE6A	Body
cg15243478	-9.87836	35.3976	2.23398e-20	4.67124e-17	0.12302	TRUE	FALSE	NA	NA	FALSE	NA	CACNA1C;CACNA1C;CACNA1C;CACNA1C;CACNA1C;CACNA1C;CACNA1C;CACNA1C;CACNA1C;CACNA1C;CACNA1C;CACNA1C;CACNA1C;CACNA1C;CACNA1C;CACNA1C;CACNA1C;CACNA1C;CACNA1C;CACNA1C;CACNA1C;CACNA1C;CACNA1C	Body;Body;Body;Body;Body;Body;Body;Body;Body;Body;Body;Body;Body;Body;Body;Body;Body;Body;Body;Body;Body;Body;Body	Unclassified_Cell_type_specific
cg19744211	-9.86121	35.2696	2.55084e-20	5.29959e-17	0.057963	FALSE	FALSE	NA	NA	FALSE	NA	SERPINA3	5'UTR
cg02371119	-9.84519	35.1502	2.88686e-20	5.9595e-17	0.0413207	FALSE	FALSE	NA	NA	FALSE	NA	PLD1;PLD1	5'UTR;5'UTR
cg23123731	-9.83775	35.0947	3.05763e-20	6.27209e-17	0.073798	FALSE	FALSE	NA	NA	FALSE	NA
cg05661164	-9.82655	35.0113	3.33371e-20	6.7954e-17	0.0977818	FALSE	FALSE	NA	NA	FALSE	NA	KRT83	1stExon
cg08531052	9.82429	34.9945	3.39222e-20	6.87146e-17	-0.0521278	FALSE	FALSE	NA	NA	FALSE	NA	PPFIA3	Body
cg12449852	-9.80756	34.8701	3.85922e-20	7.76887e-17	0.118716	TRUE	FALSE	NA	NA	FALSE	NA	LCE1B;LCE1B	1stExon;3'UTR
cg10433625	-9.80289	34.8353	4.00087e-20	8.00431e-17	0.0777024	FALSE	FALSE	NA	NA	FALSE	NA
cg06086389	-9.79734	34.7941	4.17542e-20	8.30228e-17	0.0621981	FALSE	FALSE	NA	NA	FALSE	NA
cg27406823	-9.79539	34.7796	4.23876e-20	8.37682e-17	0.0543967	FALSE	FALSE	NA	NA	FALSE	NA
cg25807274	-9.78866	34.7296	4.46408e-20	8.76864e-17	0.0723727	FALSE	FALSE	NA	NA	FALSE	NA	LRFN2	Body
cg01962750	-9.77303	34.6135	5.03454e-20	9.82961e-17	0.0755619	FALSE	FALSE	NA	NA	FALSE	NA
cg21162779	-9.76836	34.5789	5.21878e-20	1.01283e-16	0.0707195	FALSE	FALSE	NA	NA	FALSE	NA	MMEL1	TSS1500	Unclassified_Cell_type_specific
cg17658341	-9.76047	34.5203	5.54526e-20	1.06979e-16	0.142314	TRUE	FALSE	NA	NA	FALSE	NA	SPON1	Body
cg10524915	-9.75519	34.4812	5.77476e-20	1.10747e-16	0.0789492	FALSE	TRUE	DMR_3	0.0789492	FALSE	NA	SERPINA1;SERPINA1;SERPINA1;SERPINA1;SERPINA1;SERPINA1;SERPINA1;SERPINA1;SERPINA1;SERPINA1	TSS200;TSS200;TSS200;TSS200;TSS200;TSS200;TSS200;TSS200;TSS200;TSS200
cg01225095	9.75026	34.4446	5.99766e-20	1.14345e-16	-0.0176172	FALSE	FALSE	NA	NA	TRUE	Female	YARS2	TSS1500	Promoter_Associated
cg02506248	-9.73365	34.3216	6.8137e-20	1.29143e-16	0.0966525	FALSE	TRUE	DMR_5	0.0966525	FALSE	NA
cg05926837	-9.7272	34.2738	7.15928e-20	1.34904e-16	0.0872285	FALSE	TRUE	DMR_40	0.0872285	FALSE	NA	WDFY4	Body
cg23284931	-9.71441	34.1792	7.89716e-20	1.47948e-16	0.0897508	FALSE	FALSE	NA	NA	FALSE	NA	SPON1	TSS1500
cg21312148	-9.6898	33.9972	9.53618e-20	1.77627e-16	0.0719506	FALSE	FALSE	NA	NA	FALSE	NA	LCE2D	5'UTR
cg16196968	-9.67993	33.9243	1.02844e-19	1.9047e-16	0.116238	TRUE	FALSE	NA	NA	FALSE	NA
cg16648841	-9.67518	33.8893	1.06648e-19	1.96391e-16	0.0641686	FALSE	FALSE	NA	NA	FALSE	NA	C8A	Body
cg25673784	-9.64941	33.6992	1.2987e-19	2.37804e-16	0.0579358	FALSE	FALSE	NA	NA	FALSE	NA
cg09143318	-9.64814	33.6898	1.3114e-19	2.3878e-16	0.0730602	FALSE	FALSE	NA	NA	FALSE	NA	ACCN1	Body
cg18828137	-9.64372	33.6572	1.35643e-19	2.44476e-16	0.111807	TRUE	TRUE	DMR_34	0.111807	FALSE	NA	KRT74	TSS1500
cg09968361	-9.64359	33.6563	1.35777e-19	2.44476e-16	0.0331977	FALSE	TRUE	DMR_3	0.0331977	TRUE	Female	SERPINA1;SERPINA1;SERPINA1;SERPINA1;SERPINA1;SERPINA1;SERPINA1;SERPINA1;SERPINA1;SERPINA1;SERPINA1	5'UTR;5'UTR;5'UTR;5'UTR;5'UTR;5'UTR;TSS200;5'UTR;5'UTR;5'UTR;5'UTR
cg09334731	-9.63793	33.6146	1.4177e-19	2.53858e-16	0.0527854	FALSE	FALSE	NA	NA	FALSE	NA	CAMTA1	Body
cg13648045	-9.60226	33.3522	1.86094e-19	3.31394e-16	0.0311821	FALSE	FALSE	NA	NA	TRUE	Female
cg19450111	-9.58549	33.229	2.11438e-19	3.74469e-16	0.106983	TRUE	TRUE	DMR_33	0.106983	FALSE	NA	BCL11B;BCL11B	Body;Body	Promoter_Associated_Cell_type_specific
cg03333188	-9.5758	33.1578	2.27628e-19	4.00951e-16	0.0820374	FALSE	FALSE	NA	NA	FALSE	NA			Unclassified
cg08495878	-9.54903	32.9615	2.78989e-19	4.88765e-16	0.0947815	FALSE	TRUE	DMR_23	0.0947815	FALSE	NA	SERPINA4	5'UTR
cg13047196	-9.54808	32.9545	2.81013e-19	4.89664e-16	0.0685687	FALSE	FALSE	NA	NA	FALSE	NA	C8B	Body	Unclassified_Cell_type_specific
cg08549810	-9.54578	32.9377	2.85966e-19	4.9563e-16	0.0992205	FALSE	FALSE	NA	NA	FALSE	NA	ODF2L;ODF2L	5'UTR;5'UTR
cg02266759	9.52306	32.7713	3.39774e-19	5.83007e-16	-0.0181926	FALSE	FALSE	NA	NA	FALSE	NA	FLJ40434	Body
cg09204631	-9.52298	32.7708	3.39978e-19	5.83007e-16	0.0842768	FALSE	FALSE	NA	NA	FALSE	NA			Unclassified_Cell_type_specific
cg15849445	-9.50762	32.6584	3.81961e-19	6.51553e-16	0.0952409	FALSE	FALSE	NA	NA	FALSE	NA
cg12496211	-9.50121	32.6116	4.00971e-19	6.80399e-16	0.0593958	FALSE	FALSE	NA	NA	FALSE	NA	CACNA1C;CACNA1C;CACNA1C;CACNA1C;CACNA1C;CACNA1C;CACNA1C;CACNA1C;CACNA1C;CACNA1C;CACNA1C;CACNA1C;CACNA1C;CACNA1C;CACNA1C;CACNA1C;CACNA1C;CACNA1C;CACNA1C;CACNA1C;CACNA1C;CACNA1C;CACNA1C	Body;Body;Body;Body;Body;Body;Body;Body;Body;Body;Body;Body;Body;Body;Body;Body;Body;Body;Body;Body;Body;Body;Body
cg13372658	-9.49389	32.5581	4.23812e-19	7.15413e-16	0.104997	TRUE	FALSE	NA	NA	FALSE	NA
cg17298510	-9.48311	32.4794	4.59851e-19	7.72225e-16	0.0929971	FALSE	FALSE	NA	NA	TRUE	Male	LRFN2	5'UTR
cg22872885	-9.47122	32.3927	5.03114e-19	8.40522e-16	0.108072	TRUE	FALSE	NA	NA	FALSE	NA
cg02010763	-9.45497	32.2742	5.68868e-19	9.455e-16	0.104103	TRUE	FALSE	NA	NA	FALSE	NA	RORA	Body
cg14075413	-9.44998	32.2378	5.90706e-19	9.76787e-16	0.0662913	FALSE	TRUE	DMR_23	0.0662913	FALSE	NA	SERPINA4	5'UTR
cg23722437	-9.44535	32.2041	6.11723e-19	1.00641e-15	0.0565186	FALSE	FALSE	NA	NA	FALSE	NA	SPON1	TSS1500
cg24730705	-9.44409	32.195	6.1756e-19	1.00909e-15	0.064397	FALSE	FALSE	NA	NA	FALSE	NA
cg16050028	-9.44344	32.1902	6.20602e-19	1.00909e-15	0.055063	FALSE	FALSE	NA	NA	FALSE	NA
cg10618704	-9.44299	32.187	6.22694e-19	1.00909e-15	0.107587	TRUE	TRUE	DMR_11	0.107587	TRUE	Male	GAS7;GAS7	TSS1500;Body	Unclassified_Cell_type_specific
cg24316982	-9.43815	32.1517	6.45864e-19	1.04143e-15	0.101891	TRUE	TRUE	DMR_12	0.101891	FALSE	NA	SPRR4	TSS1500
cg17967071	-9.43612	32.1369	6.55865e-19	1.05232e-15	0.0809366	FALSE	FALSE	NA	NA	FALSE	NA	TP73;TP73;TP73;TP73	Body;Body;Body;Body	Unclassified_Cell_type_specific
cg14822257	9.42012	32.0206	7.39941e-19	1.18137e-15	-0.0412887	FALSE	FALSE	NA	NA	FALSE	NA	FLJ40434	Body
cg03495498	-9.41366	31.9735	7.76902e-19	1.2343e-15	0.0900596	FALSE	FALSE	NA	NA	FALSE	NA
cg15009331	-9.40957	31.9439	8.01167e-19	1.26664e-15	0.0668965	FALSE	FALSE	NA	NA	FALSE	NA
cg09902062	-9.39808	31.8604	8.73587e-19	1.37443e-15	0.050725	FALSE	FALSE	NA	NA	FALSE	NA	SPRR4	5'UTR
cg03984347	9.39654	31.8492	8.83812e-19	1.3838e-15	-0.0651132	FALSE	FALSE	NA	NA	FALSE	NA	C1orf228	Body	Promoter_Associated
cg24018174	-9.39151	31.8127	9.17913e-19	1.43028e-15	0.085204	FALSE	FALSE	NA	NA	FALSE	NA
cg04159546	-9.36798	31.642	1.09556e-18	1.69892e-15	0.0869444	FALSE	FALSE	NA	NA	FALSE	NA	TP73	Body	Unclassified_Cell_type_specific
cg11959697	-9.34656	31.4868	1.28676e-18	1.98592e-15	0.0488397	FALSE	FALSE	NA	NA	FALSE	NA
cg09266602	-9.34416	31.4695	1.31012e-18	2.0124e-15	0.053291	FALSE	FALSE	NA	NA	FALSE	NA
cg10119001	-9.32987	31.3661	1.45829e-18	2.22943e-15	0.122031	TRUE	TRUE	DMR_6	0.122031	FALSE	NA	SPRR2C	TSS1500
cg15963095	-9.32407	31.3242	1.52319e-18	2.3177e-15	0.0897988	FALSE	FALSE	NA	NA	FALSE	NA
cg26116551	-9.30993	31.222	1.69331e-18	2.56452e-15	0.0886654	FALSE	FALSE	NA	NA	FALSE	NA	ZNF536	TSS200
cg01384111	-9.30606	31.194	1.74317e-18	2.62776e-15	0.0708658	FALSE	FALSE	NA	NA	FALSE	NA	GREB1;GREB1	TSS1500;5'UTR
cg13063344	-9.3029	31.1712	1.78485e-18	2.67813e-15	0.101023	TRUE	FALSE	NA	NA	TRUE	Male	GALNT9	TSS1500	Unclassified_Cell_type_specific
cg20701680	-9.29579	31.12	1.88231e-18	2.81136e-15	0.100558	TRUE	FALSE	NA	NA	FALSE	NA	LOC283050;LOC283050;LOC283050	Body;Body;Body	Unclassified_Cell_type_specific
cg10938486	-9.28799	31.0637	1.99547e-18	2.96669e-15	0.056903	FALSE	FALSE	NA	NA	FALSE	NA	ACSM5	TSS200
cg20971147	-9.28325	31.0295	2.06752e-18	3.05978e-15	0.0171879	FALSE	FALSE	NA	NA	FALSE	NA			Unclassified_Cell_type_specific
cg01604404	-9.27611	30.978	2.18085e-18	3.21282e-15	0.101857	TRUE	FALSE	NA	NA	FALSE	NA
cg06792952	-9.27033	30.9363	2.27706e-18	3.33939e-15	0.0671754	FALSE	FALSE	NA	NA	FALSE	NA	WDFY4	Body
cg10042846	-9.2563	30.8353	2.52851e-18	3.69144e-15	0.063704	FALSE	TRUE	DMR_14	0.063704	FALSE	NA	CCL13	TSS200
cg23710611	-9.25498	30.8259	2.55342e-18	3.7111e-15	0.0438867	FALSE	FALSE	NA	NA	FALSE	NA	DAB1	5'UTR
cg12417603	-9.24829	30.7777	2.68428e-18	3.88387e-15	0.0765274	FALSE	TRUE	DMR_5	0.0765274	FALSE	NA
cg00998782	-9.24755	30.7724	2.6991e-18	3.88795e-15	0.0882151	FALSE	TRUE	DMR_2	0.0882151	FALSE	NA	LCE6A;LCE6A	1stExon;5'UTR
cg11066776	-9.24412	30.7477	2.76909e-18	3.96015e-15	0.136331	TRUE	TRUE	DMR_12	0.136331	FALSE	NA	SPRR4	TSS1500
cg13826459	-9.24389	30.7461	2.77366e-18	3.96015e-15	0.0994346	FALSE	TRUE	DMR_3	0.0994346	FALSE	NA	SERPINA1;SERPINA1;SERPINA1;SERPINA1;SERPINA1;SERPINA1;SERPINA1;SERPINA1;SERPINA1;SERPINA1;SERPINA1	TSS1500;5'UTR;5'UTR;5'UTR;5'UTR;5'UTR;5'UTR;5'UTR;5'UTR;5'UTR;5'UTR
cg07164125	-9.24331	30.7418	2.78588e-18	3.96015e-15	0.0808556	FALSE	FALSE	NA	NA	FALSE	NA	GFRA2;GFRA2;GFRA2	Body;Body;Body
cg10761141	-9.23873	30.7089	2.88266e-18	4.07983e-15	0.0991506	FALSE	FALSE	NA	NA	FALSE	NA	SERPINA1;SERPINA1;SERPINA1;SERPINA1;SERPINA1;SERPINA1;SERPINA1;SERPINA1;SERPINA1;SERPINA1;SERPINA1	3'UTR;3'UTR;3'UTR;3'UTR;3'UTR;3'UTR;3'UTR;3'UTR;3'UTR;3'UTR;3'UTR	Unclassified_Cell_type_specific
cg18237330	-9.23199	30.6605	3.03109e-18	4.27125e-15	0.140414	TRUE	FALSE	NA	NA	FALSE	NA	LOC283050;LOC283050;LOC283050	Body;Body;Body	Unclassified_Cell_type_specific
cg10104542	-9.20642	30.4768	3.6669e-18	5.14484e-15	0.0915583	FALSE	FALSE	NA	NA	TRUE	Male
cg01387036	-9.19568	30.3998	3.97173e-18	5.54851e-15	0.0565085	FALSE	TRUE	DMR_17	0.0565085	FALSE	NA	CCL1	TSS200
cg01520122	-9.18622	30.332	4.26109e-18	5.92719e-15	0.111086	TRUE	FALSE	NA	NA	FALSE	NA	CCL7	TSS1500
cg24711336	-9.18466	30.3208	4.31076e-18	5.97066e-15	0.069945	FALSE	FALSE	NA	NA	FALSE	NA			Promoter_Associated
cg11848788	-9.17677	30.2643	4.57101e-18	6.30418e-15	0.0538401	FALSE	FALSE	NA	NA	FALSE	NA			Unclassified_Cell_type_specific
cg00712627	-9.17331	30.2395	4.69e-18	6.44088e-15	0.0425042	FALSE	TRUE	DMR_21	0.0425042	FALSE	NA
cg21936464	-9.16042	30.1473	5.16048e-18	7.05709e-15	0.0751152	FALSE	TRUE	DMR_18	0.0751152	FALSE	NA	LELP1	5'UTR
cg07986469	-9.15538	30.1113	5.35713e-18	7.29524e-15	0.0477305	FALSE	FALSE	NA	NA	FALSE	NA	PTPRE	5'UTR
cg25968219	-9.14051	30.005	5.98142e-18	8.1065e-15	0.0275991	FALSE	TRUE	DMR_3	0.0275991	TRUE	Female	SERPINA1;SERPINA1;SERPINA1;SERPINA1;SERPINA1;SERPINA1;SERPINA1;SERPINA1;SERPINA1;SERPINA1;SERPINA1	TSS1500;5'UTR;5'UTR;5'UTR;5'UTR;5'UTR;5'UTR;5'UTR;5'UTR;5'UTR;5'UTR
cg21215218	-9.14003	30.0015	6.00289e-18	8.1065e-15	0.0473472	FALSE	FALSE	NA	NA	FALSE	NA	PAX7;PAX7;PAX7	Body;Body;Body
cg02007217	9.13697	29.9797	6.14027e-18	8.25761e-15	-0.0989016	FALSE	FALSE	NA	NA	TRUE	Female	GPR39	Body	Unclassified_Cell_type_specific
cg16852440	-9.13559	29.9698	6.20344e-18	8.3081e-15	0.0464805	FALSE	FALSE	NA	NA	FALSE	NA
cg06263178	-9.13439	29.9613	6.25887e-18	8.34784e-15	0.109507	TRUE	TRUE	DMR_39	0.109507	TRUE	Male	ZNF423	Body
cg01432902	-9.13107	29.9376	6.41454e-18	8.5204e-15	0.0731132	FALSE	FALSE	NA	NA	FALSE	NA	MEGF6;MIR551A	Body;TSS1500
cg07586008	9.12949	29.9263	6.49011e-18	8.58559e-15	-0.0339347	FALSE	TRUE	DMR_37	-0.0339347	FALSE	NA	PPFIA3	Body
cg07431106	-9.12555	29.8981	6.68217e-18	8.80373e-15	0.0583202	FALSE	FALSE	NA	NA	TRUE	Female
cg09318122	-9.10651	29.7623	7.69309e-18	1.00946e-14	0.0664266	FALSE	TRUE	DMR_25	0.0664266	FALSE	NA	SERPINA6	TSS200
cg17291001	-9.10557	29.7556	7.7467e-18	1.01239e-14	0.0667047	FALSE	FALSE	NA	NA	FALSE	NA	SERPINA13	Body
cg17292758	9.10387	29.7434	7.84496e-18	1.02112e-14	-0.0408922	FALSE	TRUE	DMR_37	-0.0408922	TRUE	Female	PPFIA3	Body	Promoter_Associated
cg06766636	-9.10182	29.7289	7.96438e-18	1.0311e-14	0.0847093	FALSE	FALSE	NA	NA	FALSE	NA	TSPYL1;TSPYL1	1stExon;3'UTR	Promoter_Associated_Cell_type_specific
cg13107839	-9.10147	29.7264	7.98525e-18	1.0311e-14	0.129208	TRUE	FALSE	NA	NA	FALSE	NA			Unclassified_Cell_type_specific
cg03627738	-9.09592	29.6868	8.3197e-18	1.07002e-14	0.0799675	FALSE	FALSE	NA	NA	FALSE	NA
cg03901576	-9.08922	29.6391	8.7412e-18	1.11979e-14	0.0659714	FALSE	FALSE	NA	NA	FALSE	NA
cg26216433	-9.08781	29.6291	8.83271e-18	1.12705e-14	0.0391289	FALSE	FALSE	NA	NA	FALSE	NA			Unclassified_Cell_type_specific
cg01751892	-9.07852	29.5629	9.46034e-18	1.20062e-14	0.0812594	FALSE	FALSE	NA	NA	FALSE	NA	KRT2	3'UTR
cg06798887	-9.07819	29.5606	9.48333e-18	1.20062e-14	0.0763584	FALSE	FALSE	NA	NA	FALSE	NA
cg13623664	-9.0564	29.4057	1.11361e-17	1.40438e-14	0.126044	TRUE	FALSE	NA	NA	FALSE	NA	WDFY4	3'UTR
cg22433759	-9.05558	29.3998	1.12034e-17	1.40739e-14	0.0534992	FALSE	FALSE	NA	NA	FALSE	NA	C17orf54	Body	Promoter_Associated_Cell_type_specific
cg07816873	9.05043	29.3632	1.16374e-17	1.45627e-14	-0.0509326	FALSE	FALSE	NA	NA	FALSE	NA	ERC1;ERC1;ERC1;ERC1;ERC1;ERC1;ERC1	1stExon;5'UTR;Body;1stExon;Body;5'UTR;Body
cg27656141	-9.03444	29.2497	1.30908e-17	1.63184e-14	0.0417821	FALSE	FALSE	NA	NA	FALSE	NA
cg08542473	-9.03262	29.2368	1.32677e-17	1.64755e-14	0.0775434	FALSE	FALSE	NA	NA	FALSE	NA	KRT85	1stExon
cg26469387	-9.03158	29.2294	1.33693e-17	1.65384e-14	0.0743791	FALSE	FALSE	NA	NA	FALSE	NA	OTUD7A	Body
cg02778243	-9.02849	29.2075	1.36774e-17	1.68551e-14	0.052441	FALSE	FALSE	NA	NA	FALSE	NA
cg08064228	-9.01913	29.1411	1.46518e-17	1.79247e-14	0.0970787	FALSE	FALSE	NA	NA	FALSE	NA	ZNF423	Body
cg03762242	-9.01909	29.1408	1.46559e-17	1.79247e-14	0.0735608	FALSE	TRUE	DMR_11	0.0735608	FALSE	NA	GAS7;GAS7;GAS7	Body;1stExon;5'UTR
cg23021059	-9.00772	29.0603	1.59328e-17	1.94131e-14	0.0732007	FALSE	TRUE	DMR_36	0.0732007	FALSE	NA	KRT73	TSS1500
cg22609785	-9.00032	29.0079	1.68233e-17	2.04213e-14	0.0576935	FALSE	FALSE	NA	NA	FALSE	NA
cg26104551	8.99466	28.9679	1.75363e-17	2.12074e-14	-0.12534	TRUE	FALSE	NA	NA	FALSE	NA	GPN1;GPN1;CCDC121;GPN1;GPN1;CCDC121;GPN1;CCDC121	5'UTR;5'UTR;TSS200;TSS200;TSS200;TSS200;Body;5'UTR	Promoter_Associated
cg02081841	-8.98927	28.9297	1.82447e-17	2.19821e-14	0.0383348	FALSE	FALSE	NA	NA	FALSE	NA
cg13981380	8.98584	28.9054	1.87093e-17	2.24584e-14	-0.0786238	FALSE	TRUE	DMR_13	-0.0786238	FALSE	NA
cg23462772	-8.98476	28.8978	1.88579e-17	2.25533e-14	0.0685935	FALSE	FALSE	NA	NA	FALSE	NA
cg03550727	-8.98227	28.8802	1.9205e-17	2.28839e-14	0.0439435	FALSE	FALSE	NA	NA	FALSE	NA
cg17028595	-8.97734	28.8453	1.9913e-17	2.36406e-14	0.0802693	FALSE	FALSE	NA	NA	FALSE	NA	LOC283050;LOC283050;LOC283050	Body;Body;Body
cg22757535	-8.97635	28.8383	2.00576e-17	2.37231e-14	0.0656602	FALSE	FALSE	NA	NA	TRUE	Male			Unclassified_Cell_type_specific
cg18287310	-8.97587	28.8349	2.01289e-17	2.37231e-14	0.0528994	FALSE	FALSE	NA	NA	FALSE	NA	DAB1	5'UTR
cg08186915	-8.97456	28.8257	2.03218e-17	2.38637e-14	0.0599884	FALSE	FALSE	NA	NA	FALSE	NA	KRT71	Body
cg22186223	-8.96957	28.7904	2.10801e-17	2.46648e-14	0.0609444	FALSE	TRUE	DMR_17	0.0609444	FALSE	NA	CCL1	TSS200
cg22912997	-8.96046	28.7261	2.25345e-17	2.62716e-14	0.0597573	FALSE	TRUE	DMR_5	0.0597573	FALSE	NA
cg04977858	-8.95516	28.6887	2.34265e-17	2.72137e-14	0.0674172	FALSE	FALSE	NA	NA	FALSE	NA	PAX7	Body	Unclassified_Cell_type_specific
cg12698626	-8.95446	28.6837	2.35472e-17	2.72562e-14	0.0760583	FALSE	TRUE	DMR_15	0.0760583	FALSE	NA	CCL2	TSS1500
cg00562088	-8.9423	28.5979	2.57384e-17	2.96865e-14	0.0642356	FALSE	FALSE	NA	NA	FALSE	NA	MEGF6	Body
cg08499840	-8.94029	28.5838	2.61187e-17	3.00184e-14	0.140982	TRUE	TRUE	DMR_20	0.140982	FALSE	NA	CCL11	TSS1500
cg26302157	-8.93724	28.5623	2.67077e-17	3.05868e-14	0.0395452	FALSE	FALSE	NA	NA	FALSE	NA	LCE1F	TSS1500
cg03466342	-8.93239	28.5281	2.76718e-17	3.15793e-14	0.0997815	FALSE	FALSE	NA	NA	FALSE	NA	KRT85	3'UTR	Unclassified_Cell_type_specific
cg02889647	-8.93185	28.5243	2.77819e-17	3.15938e-14	0.117958	TRUE	TRUE	DMR_8	0.117958	FALSE	NA	IVL	TSS1500
cg18417901	8.91605	28.413	3.11805e-17	3.53347e-14	-0.0507272	FALSE	TRUE	DMR_13	-0.0507272	FALSE	NA
cg24349610	-8.91184	28.3834	3.21529e-17	3.63097e-14	0.0925734	FALSE	FALSE	NA	NA	FALSE	NA
cg01802493	-8.90796	28.3561	3.30784e-17	3.72251e-14	0.0769974	FALSE	FALSE	NA	NA	FALSE	NA
cg03618918	-8.90686	28.3483	3.3345e-17	3.73953e-14	0.0543525	FALSE	FALSE	NA	NA	FALSE	NA
cg15390560	8.90494	28.3348	3.38156e-17	3.77923e-14	-0.0257968	FALSE	FALSE	NA	NA	FALSE	NA	FLJ40434	Body
cg05119754	-8.90412	28.3291	3.40166e-17	3.78863e-14	0.0771536	FALSE	FALSE	NA	NA	FALSE	NA	LOC145837	TSS1500
cg15393733	-8.90363	28.3257	3.41382e-17	3.78915e-14	0.0918008	FALSE	FALSE	NA	NA	FALSE	NA	KRT3;KRT3	5'UTR;1stExon
cg01735080	-8.88667	28.2064	3.86322e-17	4.27333e-14	0.0761325	FALSE	FALSE	NA	NA	FALSE	NA
cg06202149	-8.88331	28.1828	3.95911e-17	4.3645e-14	0.0530955	FALSE	FALSE	NA	NA	FALSE	NA	TP73;TP73;TP73;TP73	TSS1500;TSS1500;Body;TSS1500
cg18026062	-8.88252	28.1773	3.98187e-17	4.3651e-14	0.0539251	FALSE	FALSE	NA	NA	FALSE	NA	ODZ2	Body
cg20445727	-8.88204	28.1739	3.996e-17	4.3651e-14	0.0844918	FALSE	FALSE	NA	NA	FALSE	NA
cg08989564	-8.8819	28.1729	4.00006e-17	4.3651e-14	0.06337	FALSE	FALSE	NA	NA	TRUE	Male	C16orf78	Body
cg12058385	8.8665	28.0648	4.47469e-17	4.86666e-14	-0.025553	FALSE	FALSE	NA	NA	TRUE	Female	ARHGAP15	Body
cg11217666	-8.85719	27.9995	4.78821e-17	5.19022e-14	0.0665087	FALSE	FALSE	NA	NA	FALSE	NA	EPHB1	Body
cg00613113	-8.85668	27.9959	4.80602e-17	5.19217e-14	0.0544351	FALSE	FALSE	NA	NA	FALSE	NA	LOC283050;LOC283050;LOC283050	Body;Body;Body
cg04552921	-8.85422	27.9787	4.8926e-17	5.26815e-14	0.0792922	FALSE	FALSE	NA	NA	TRUE	Female
cg15852125	-8.85007	27.9496	5.04251e-17	5.41159e-14	0.0637752	FALSE	TRUE	DMR_34	0.0637752	FALSE	NA	KRT74	TSS200
cg00524023	-8.84387	27.9062	5.27515e-17	5.63986e-14	0.107635	TRUE	FALSE	NA	NA	FALSE	NA
cg07017706	-8.84348	27.9035	5.29002e-17	5.63986e-14	0.0740483	FALSE	TRUE	DMR_36	0.0740483	FALSE	NA	KRT73	TSS1500
cg00748911	-8.83319	27.8314	5.70046e-17	6.05751e-14	0.0747488	FALSE	FALSE	NA	NA	FALSE	NA
cg08878744	-8.83134	27.8184	5.77779e-17	6.11963e-14	0.0509291	FALSE	TRUE	DMR_35	0.0509291	FALSE	NA	LCE1B	TSS1500
cg08111661	-8.82648	27.7845	5.98499e-17	6.31843e-14	0.0674278	FALSE	FALSE	NA	NA	FALSE	NA	CACNA1C;CACNA1C;CACNA1C;CACNA1C;CACNA1C;CACNA1C;CACNA1C;CACNA1C;CACNA1C;CACNA1C;CACNA1C;CACNA1C;CACNA1C;CACNA1C;CACNA1C;CACNA1C;CACNA1C;CACNA1C;CACNA1C;CACNA1C;CACNA1C;CACNA1C;CACNA1C	Body;Body;Body;Body;Body;Body;Body;Body;Body;Body;Body;Body;Body;Body;Body;Body;Body;Body;Body;Body;Body;Body;Body	Unclassified_Cell_type_specific
cg12204423	-8.8255	27.7776	6.0279e-17	6.34307e-14	0.00994537	FALSE	FALSE	NA	NA	TRUE	Male	PHF17;PHF17	5'UTR;5'UTR	Promoter_Associated
cg03027013	-8.81945	27.7353	6.29852e-17	6.6064e-14	0.0604505	FALSE	TRUE	DMR_27	0.0604505	FALSE	NA
cg22695084	-8.81838	27.7278	6.34765e-17	6.63644e-14	0.0711259	FALSE	FALSE	NA	NA	FALSE	NA
cg04732193	-8.81327	27.6921	6.5869e-17	6.86443e-14	0.0829564	FALSE	FALSE	NA	NA	FALSE	NA	HSD11B1	TSS1500
cg10147875	8.81108	27.6768	6.69275e-17	6.94244e-14	-0.0414122	FALSE	FALSE	NA	NA	FALSE	NA	PPFIA3	Body
cg25406408	-8.81083	27.675	6.70459e-17	6.94244e-14	0.0712494	FALSE	FALSE	NA	NA	FALSE	NA	TP73;TP73;TP73;TP73	Body;Body;Body;Body
cg03050669	-8.80733	27.6506	6.87715e-17	7.09845e-14	0.0563527	FALSE	FALSE	NA	NA	FALSE	NA	TP73;TP73;TP73;TP73	TSS1500;TSS1500;Body;TSS1500
cg22126820	-8.80586	27.6403	6.95049e-17	7.15137e-14	0.0832968	FALSE	FALSE	NA	NA	FALSE	NA
cg06725540	-8.80481	27.633	7.0039e-17	7.18352e-14	0.0594823	FALSE	FALSE	NA	NA	FALSE	NA
cg26094802	-8.79277	27.5489	7.64216e-17	7.81342e-14	0.092457	FALSE	FALSE	NA	NA	FALSE	NA	SERPINA5	3'UTR
cg11510931	-8.78345	27.4839	8.17567e-17	8.3326e-14	0.0679033	FALSE	FALSE	NA	NA	FALSE	NA
cg23735482	-8.77949	27.4563	8.41289e-17	8.54749e-14	0.0547149	FALSE	FALSE	NA	NA	FALSE	NA	MYO3A	TSS1500
cg01093088	-8.77769	27.4437	8.52322e-17	8.63253e-14	0.0743379	FALSE	FALSE	NA	NA	FALSE	NA	PGLYRP4	TSS1500
cg20481720	-8.77556	27.4289	8.6555e-17	8.73919e-14	0.0556855	FALSE	FALSE	NA	NA	FALSE	NA	MEGF6	Body	Unclassified_Cell_type_specific
cg07475178	8.77076	27.3954	8.96137e-17	9.01993e-14	-0.0300461	FALSE	FALSE	NA	NA	FALSE	NA	LDHD;LDHD	Body;Body
cg23502089	-8.76159	27.3315	9.57582e-17	9.60855e-14	0.135448	TRUE	FALSE	NA	NA	FALSE	NA
cg20941184	-8.75898	27.3134	9.75747e-17	9.7606e-14	0.0582395	FALSE	FALSE	NA	NA	FALSE	NA	HSD11B1;HSD11B1	5'UTR;TSS200
cg22019247	-8.75135	27.2602	1.03108e-16	1.02824e-13	0.0605471	FALSE	FALSE	NA	NA	FALSE	NA
cg25758394	-8.74701	27.23	1.06391e-16	1.05772e-13	0.0929264	FALSE	FALSE	NA	NA	FALSE	NA	TP73;TP73;TP73;TP73	Body;Body;Body;Body	Unclassified_Cell_type_specific
cg07486732	-8.73611	27.1543	1.15092e-16	1.13809e-13	0.0578143	FALSE	FALSE	NA	NA	FALSE	NA	ASB18	Body
cg06373817	-8.73601	27.1535	1.15177e-16	1.13809e-13	0.0723189	FALSE	FALSE	NA	NA	FALSE	NA
cg14486892	-8.73501	27.1466	1.16014e-16	1.14287e-13	0.0864634	FALSE	FALSE	NA	NA	FALSE	NA	ZNF618	3'UTR
cg06101324	-8.73039	27.1145	1.19944e-16	1.17594e-13	0.0402263	FALSE	TRUE	DMR_19	0.0402263	FALSE	NA	SPRR1A	TSS1500
cg12449813	-8.73021	27.1132	1.20096e-16	1.17594e-13	0.0488748	FALSE	FALSE	NA	NA	FALSE	NA	LOC145837	TSS1500
cg21419383	-8.72952	27.1084	1.20696e-16	1.17825e-13	0.0752177	FALSE	TRUE	DMR_8	0.0752177	FALSE	NA	IVL	5'UTR
cg17118262	-8.72675	27.0892	1.23131e-16	1.19842e-13	0.0539541	FALSE	TRUE	DMR_17	0.0539541	TRUE	Male	CCL1	TSS1500
cg13362033	-8.72492	27.0765	1.24769e-16	1.21072e-13	0.136621	TRUE	FALSE	NA	NA	FALSE	NA	CAMTA1	Body
cg12642651	-8.70881	26.9647	1.40117e-16	1.35559e-13	0.103819	TRUE	FALSE	NA	NA	FALSE	NA	GAS7;GAS7;GAS7;GAS7	Body;Body;Body;Body	Unclassified_Cell_type_specific
cg08890097	-8.70832	26.9612	1.40613e-16	1.35634e-13	0.113696	TRUE	FALSE	NA	NA	FALSE	NA	CAMTA1	Body
cg05126388	-8.70341	26.9272	1.45674e-16	1.40099e-13	0.0797651	FALSE	FALSE	NA	NA	FALSE	NA	ZNF423	Body
cg26900686	-8.69676	26.8811	1.52806e-16	1.46524e-13	0.128738	TRUE	FALSE	NA	NA	FALSE	NA	ZNF423	Body
cg19411734	-8.6935	26.8585	1.56435e-16	1.49561e-13	0.099598	FALSE	FALSE	NA	NA	FALSE	NA
cg26102435	-8.6908	26.8398	1.59497e-16	1.5204e-13	0.077501	FALSE	FALSE	NA	NA	FALSE	NA
cg20862119	-8.68605	26.8069	1.65039e-16	1.56862e-13	0.136796	TRUE	TRUE	DMR_22	0.136796	FALSE	NA	KRT76	1stExon
cg02879776	-8.68542	26.8025	1.65792e-16	1.57117e-13	0.0370781	FALSE	FALSE	NA	NA	FALSE	NA
cg10406696	-8.68049	26.7683	1.71775e-16	1.62312e-13	0.0848	FALSE	FALSE	NA	NA	FALSE	NA	ZNF423	Body
cg05787265	8.67929	26.76	1.73262e-16	1.62871e-13	-0.0493771	FALSE	FALSE	NA	NA	FALSE	NA
cg13927088	-8.6792	26.7594	1.73371e-16	1.62871e-13	0.0936753	FALSE	TRUE	DMR_53	0.0936753	FALSE	NA	C1orf68	TSS1500
cg26403223	-8.67657	26.7412	1.76679e-16	1.65498e-13	0.0488195	FALSE	FALSE	NA	NA	FALSE	NA
cg13896105	-8.67546	26.7336	1.78089e-16	1.66338e-13	0.0462358	FALSE	FALSE	NA	NA	FALSE	NA	CACNA1C;CACNA1C;CACNA1C;CACNA1C;CACNA1C;CACNA1C;CACNA1C;CACNA1C;CACNA1C;CACNA1C;CACNA1C;CACNA1C;CACNA1C;CACNA1C;CACNA1C;CACNA1C;CACNA1C;CACNA1C;CACNA1C;CACNA1C;CACNA1C;CACNA1C;CACNA1C	Body;Body;Body;Body;Body;Body;Body;Body;Body;Body;Body;Body;Body;Body;Body;Body;Body;Body;Body;Body;Body;Body;Body
cg15509705	-8.67332	26.7188	1.80844e-16	1.68143e-13	0.0298868	FALSE	FALSE	NA	NA	FALSE	NA	SERPINA5	TSS200
cg20635370	-8.67316	26.7176	1.81059e-16	1.68143e-13	0.068703	FALSE	FALSE	NA	NA	FALSE	NA
cg07226317	-8.66982	26.6945	1.85454e-16	1.71732e-13	0.141504	TRUE	FALSE	NA	NA	FALSE	NA			Unclassified
cg26608486	-8.66865	26.6864	1.8702e-16	1.72455e-13	0.0979305	FALSE	TRUE	DMR_26	0.0979305	FALSE	NA
cg10237765	-8.66844	26.685	1.87298e-16	1.72455e-13	0.103476	TRUE	FALSE	NA	NA	FALSE	NA	GAS7;GAS7;GAS7;GAS7	Body;Body;Body;TSS1500	Unclassified_Cell_type_specific
cg04675221	-8.6654	26.6639	1.91435e-16	1.75764e-13	0.0689842	FALSE	FALSE	NA	NA	FALSE	NA	ZNF469	TSS1500	Unclassified_Cell_type_specific
cg02856716	-8.66484	26.6601	1.92203e-16	1.75971e-13	0.0679648	FALSE	FALSE	NA	NA	FALSE	NA	PAX7;PAX7;PAX7	Body;Body;Body	Unclassified_Cell_type_specific
cg06883956	-8.66441	26.6571	1.92793e-16	1.76014e-13	0.0682567	FALSE	FALSE	NA	NA	FALSE	NA	MEGF6;MIR551A	Body;Body
cg07186199	-8.6624	26.6432	1.95592e-16	1.78068e-13	0.0658301	FALSE	FALSE	NA	NA	FALSE	NA
cg02181506	-8.66194	26.64	1.96242e-16	1.78159e-13	0.0580175	FALSE	TRUE	DMR_3	0.0580175	FALSE	NA	SERPINA1;SERPINA1;SERPINA1;SERPINA1;SERPINA1;SERPINA1;SERPINA1;SERPINA1;SERPINA1;SERPINA1;SERPINA1;SERPINA1;SERPINA1;SERPINA1;SERPINA1;SERPINA1;SERPINA1;SERPINA1;SERPINA1;SERPINA1	1stExon;5'UTR;1stExon;1stExon;5'UTR;5'UTR;1stExon;5'UTR;1stExon;5'UTR;5'UTR;5'UTR;1stExon;5'UTR;1stExon;1stExon;1stExon;1stExon;5'UTR;5'UTR
cg25968247	-8.64728	26.5387	2.17996e-16	1.97356e-13	0.0556535	FALSE	FALSE	NA	NA	FALSE	NA	ARF4	Body
cg13818302	-8.64477	26.5214	2.21962e-16	2.00387e-13	0.044494	FALSE	FALSE	NA	NA	FALSE	NA
cg08185255	-8.64406	26.5165	2.23083e-16	2.0084e-13	0.0432251	FALSE	FALSE	NA	NA	FALSE	NA			Promoter_Associated
cg19373874	-8.64274	26.5074	2.25205e-16	2.02188e-13	0.0635244	FALSE	FALSE	NA	NA	FALSE	NA
cg20424781	-8.63968	26.4862	2.30207e-16	2.05904e-13	0.0481392	FALSE	FALSE	NA	NA	FALSE	NA	CLRN3	1stExon
cg10236962	-8.63943	26.4845	2.30615e-16	2.05904e-13	0.0783476	FALSE	FALSE	NA	NA	FALSE	NA	C15orf50	TSS1500
cg04505023	-8.63627	26.4627	2.35895e-16	2.1004e-13	0.0404853	FALSE	TRUE	DMR_19	0.0404853	FALSE	NA	SPRR1A	TSS1500
cg22804770	-8.63335	26.4425	2.40878e-16	2.13636e-13	0.0608577	FALSE	FALSE	NA	NA	FALSE	NA	CACNA1C;CACNA1C;CACNA1C;CACNA1C;CACNA1C;CACNA1C;CACNA1C;CACNA1C;CACNA1C;CACNA1C;CACNA1C;CACNA1C;CACNA1C;CACNA1C;CACNA1C;CACNA1C;CACNA1C;CACNA1C;CACNA1C;CACNA1C;CACNA1C;CACNA1C;CACNA1C	Body;Body;Body;Body;Body;Body;Body;Body;Body;Body;Body;Body;Body;Body;Body;Body;Body;Body;Body;Body;Body;Body;Body
cg11508714	-8.63313	26.441	2.4126e-16	2.13636e-13	0.0339477	FALSE	FALSE	NA	NA	FALSE	NA			Unclassified_Cell_type_specific
cg02625623	-8.63275	26.4384	2.41911e-16	2.13636e-13	0.0842804	FALSE	FALSE	NA	NA	FALSE	NA
cg18390345	-8.6257	26.3897	2.54447e-16	2.24095e-13	0.0346718	FALSE	FALSE	NA	NA	FALSE	NA	SLIT1	Body
cg00891995	-8.62351	26.3747	2.58462e-16	2.26538e-13	0.0270747	FALSE	TRUE	DMR_6	0.0270747	FALSE	NA	SPRR2C	Body
cg23878730	-8.62343	26.3741	2.58618e-16	2.26538e-13	0.062492	FALSE	TRUE	DMR_43	0.062492	FALSE	NA
cg08486903	-8.61609	26.3235	2.72548e-16	2.38097e-13	0.0559136	FALSE	FALSE	NA	NA	FALSE	NA	SMURF1;SMURF1	Body;Body
cg09405758	-8.61437	26.3116	2.75929e-16	2.40402e-13	0.0538419	FALSE	FALSE	NA	NA	FALSE	NA	ZNF423	Body
cg07204163	8.60869	26.2725	2.87372e-16	2.49701e-13	-0.0432446	FALSE	FALSE	NA	NA	FALSE	NA	FLJ40434	Body
cg24338780	8.60569	26.2519	2.93582e-16	2.54415e-13	-0.0121349	FALSE	FALSE	NA	NA	FALSE	NA	CACYBP;CACYBP	TSS1500;TSS1500
cg25357194	-8.59813	26.1998	3.09887e-16	2.67828e-13	0.0730662	FALSE	TRUE	DMR_42	0.0730662	FALSE	NA	KRT72;KRT72;KRT72	TSS1500;TSS1500;TSS1500
cg15496866	-8.58732	26.1254	3.34767e-16	2.88562e-13	0.0494475	FALSE	FALSE	NA	NA	FALSE	NA	LRFN2	5'UTR
cg09808235	-8.58392	26.1021	3.42969e-16	2.94848e-13	0.121209	TRUE	FALSE	NA	NA	FALSE	NA	MMEL1	Body
cg24536161	-8.58345	26.0988	3.44126e-16	2.9506e-13	0.08681	FALSE	FALSE	NA	NA	FALSE	NA	MEGF6;MIR551A	Body;TSS1500
cg27560452	-8.58274	26.094	3.45871e-16	2.95773e-13	0.0526334	FALSE	FALSE	NA	NA	FALSE	NA
cg12498326	-8.57738	26.0571	3.59353e-16	3.06494e-13	0.0229128	FALSE	TRUE	DMR_50	0.0229128	TRUE	Female
cg01424263	-8.57447	26.0371	3.66889e-16	3.121e-13	0.0838608	FALSE	FALSE	NA	NA	FALSE	NA
cg11950860	-8.57139	26.0159	3.75044e-16	3.18202e-13	0.0573767	FALSE	TRUE	DMR_9	0.0573767	FALSE	NA	KPRP	TSS1500
cg08904961	-8.56417	25.9663	3.94858e-16	3.34139e-13	0.0741009	FALSE	FALSE	NA	NA	FALSE	NA
cg08461760	-8.56269	25.9562	3.99048e-16	3.36805e-13	0.0934958	FALSE	TRUE	DMR_54	0.0934958	FALSE	NA
cg27354094	-8.55853	25.9277	4.11031e-16	3.46018e-13	0.0726337	FALSE	FALSE	NA	NA	FALSE	NA			Unclassified_Cell_type_specific
cg00242098	-8.55013	25.8701	4.36361e-16	3.66389e-13	0.0888881	FALSE	TRUE	DMR_9	0.0888881	FALSE	NA	KPRP	5'UTR
cg08420232	-8.53206	25.7462	4.96246e-16	4.15596e-13	0.074964	FALSE	FALSE	NA	NA	FALSE	NA	KCTD15;KCTD15;KCTD15	5'UTR;5'UTR;5'UTR	Gene_Associated_Cell_type_specific
cg03348792	-8.52817	25.7195	5.10152e-16	4.2614e-13	0.0880735	FALSE	FALSE	NA	NA	FALSE	NA	KRT1	TSS1500	Unclassified_Cell_type_specific
cg26442883	-8.52409	25.6916	5.25143e-16	4.36723e-13	0.0386188	FALSE	TRUE	DMR_39	0.0386188	FALSE	NA	ZNF423	Body
cg18549688	-8.52399	25.691	5.25517e-16	4.36723e-13	0.0648895	FALSE	FALSE	NA	NA	TRUE	Male
cg00299737	-8.51815	25.651	5.47775e-16	4.54057e-13	0.0426109	FALSE	FALSE	NA	NA	FALSE	NA	ZNF423	Body
cg24621042	-8.51521	25.6308	5.59363e-16	4.62479e-13	0.0558413	FALSE	TRUE	DMR_3	0.0558413	FALSE	NA	SERPINA1;SERPINA1;SERPINA1;SERPINA1;SERPINA1;SERPINA1;SERPINA1;SERPINA1;SERPINA1;SERPINA1	TSS1500;TSS1500;TSS1500;TSS1500;TSS1500;TSS1500;TSS1500;TSS1500;TSS1500;TSS1500	Unclassified_Cell_type_specific
cg06898830	-8.51007	25.5957	5.80147e-16	4.78443e-13	0.0694831	FALSE	FALSE	NA	NA	FALSE	NA	ODF2L;ODF2L	5'UTR;5'UTR
cg13474897	-8.50747	25.5779	5.90936e-16	4.86104e-13	0.066325	FALSE	FALSE	NA	NA	TRUE	Male	DAB1	Body
cg05032059	-8.5062	25.5692	5.96305e-16	4.89278e-13	0.0623078	FALSE	FALSE	NA	NA	FALSE	NA
cg02666627	-8.50008	25.5274	6.22752e-16	5.09688e-13	0.114812	TRUE	FALSE	NA	NA	FALSE	NA
cg27268279	-8.49591	25.4989	6.41459e-16	5.23676e-13	0.0586822	FALSE	FALSE	NA	NA	FALSE	NA	COL13A1;COL13A1;COL13A1;COL13A1;COL13A1;COL13A1;COL13A1;COL13A1;COL13A1;COL13A1;COL13A1;COL13A1;COL13A1;COL13A1;COL13A1;COL13A1;COL13A1;COL13A1;COL13A1;COL13A1	Body;Body;Body;Body;Body;Body;Body;Body;Body;Body;Body;Body;Body;Body;Body;Body;Body;Body;Body;Body
cg22304705	-8.49218	25.4735	6.58623e-16	5.36337e-13	0.171991	TRUE	TRUE	DMR_32	0.171991	FALSE	NA
cg00917847	-8.49145	25.4684	6.62067e-16	5.37791e-13	0.0831458	FALSE	FALSE	NA	NA	FALSE	NA	SERPINA5	TSS200
cg09003509	-8.48732	25.4402	6.81729e-16	5.52377e-13	0.0257312	FALSE	TRUE	DMR_5	0.0257312	TRUE	Female
cg12245717	-8.48231	25.4061	7.06336e-16	5.70889e-13	0.0608826	FALSE	FALSE	NA	NA	TRUE	Male	C20orf56	Body
cg02936263	-8.48064	25.3947	7.14739e-16	5.76243e-13	0.11691	TRUE	FALSE	NA	NA	FALSE	NA	CCL7	TSS1500
cg24856658	-8.47896	25.3832	7.2333e-16	5.81722e-13	0.0894035	FALSE	FALSE	NA	NA	FALSE	NA	JMY	Body	Promoter_Associated
cg24332770	-8.47653	25.3667	7.35839e-16	5.90317e-13	0.0513134	FALSE	FALSE	NA	NA	FALSE	NA	LCE2B	TSS1500
cg04633676	-8.47351	25.346	7.51774e-16	6.01613e-13	0.114717	TRUE	TRUE	DMR_15	0.114717	FALSE	NA	CCL2	TSS1500
cg19237113	-8.46673	25.2998	7.88705e-16	6.29612e-13	0.0494511	FALSE	FALSE	NA	NA	FALSE	NA			Unclassified
cg07131544	-8.46262	25.2718	8.11982e-16	6.46601e-13	0.0793715	FALSE	FALSE	NA	NA	FALSE	NA	NCR2	TSS1500
cg26129677	-8.46067	25.2585	8.2329e-16	6.5353e-13	0.0642513	FALSE	FALSE	NA	NA	FALSE	NA
cg04165933	-8.46042	25.2568	8.24716e-16	6.5353e-13	0.0457908	FALSE	FALSE	NA	NA	FALSE	NA	ZNF423	Body
cg13914004	-8.45752	25.237	8.41829e-16	6.65464e-13	0.0169954	FALSE	FALSE	NA	NA	FALSE	NA	ST6GALNAC6	Body	Unclassified
cg15397593	-8.4542	25.2144	8.61821e-16	6.7961e-13	0.109751	TRUE	FALSE	NA	NA	FALSE	NA	CACNA1C;CACNA1C;CACNA1C;CACNA1C;CACNA1C;CACNA1C;CACNA1C;CACNA1C;CACNA1C;CACNA1C;CACNA1C;CACNA1C;CACNA1C;CACNA1C;CACNA1C;CACNA1C;CACNA1C;CACNA1C;CACNA1C;CACNA1C;CACNA1C;CACNA1C;CACNA1C	Body;Body;Body;Body;Body;Body;Body;Body;Body;Body;Body;Body;Body;Body;Body;Body;Body;Body;Body;Body;Body;Body;Body
cg25207248	-8.45101	25.1928	8.81443e-16	6.92166e-13	0.0627763	FALSE	FALSE	NA	NA	FALSE	NA
cg23398047	-8.45092	25.1921	8.82015e-16	6.92166e-13	0.072972	FALSE	FALSE	NA	NA	FALSE	NA
cg10092518	-8.44507	25.1523	9.19257e-16	7.19649e-13	0.113068	TRUE	FALSE	NA	NA	FALSE	NA	DAB1	Body
cg04841371	-8.44446	25.1482	9.23189e-16	7.20986e-13	0.0571858	FALSE	TRUE	DMR_19	0.0571858	FALSE	NA	SPRR1A	3'UTR
cg17149350	-8.43729	25.0994	9.7116e-16	7.56627e-13	0.0812392	FALSE	FALSE	NA	NA	FALSE	NA
cg06072769	-8.43612	25.0914	9.79239e-16	7.61092e-13	0.0671538	FALSE	TRUE	DMR_40	0.0671538	FALSE	NA	WDFY4	Body
cg09366519	-8.42546	25.019	1.05572e-15	8.18576e-13	0.0487881	FALSE	FALSE	NA	NA	FALSE	NA	HSD11B1;HSD11B1	5'UTR;TSS1500
cg18887230	-8.41699	24.9614	1.12071e-15	8.66891e-13	0.0620094	FALSE	FALSE	NA	NA	FALSE	NA	SMURF1;SMURF1	Body;Body
cg26939283	-8.40456	24.8771	1.2233e-15	9.43995e-13	0.0803986	FALSE	TRUE	DMR_9	0.0803986	FALSE	NA	KPRP	5'UTR
cg17275551	-8.39906	24.8398	1.2716e-15	9.78933e-13	0.0817768	FALSE	FALSE	NA	NA	FALSE	NA	KIF6	Body
cg14774685	-8.39848	24.8359	1.27676e-15	9.80575e-13	0.0594217	FALSE	FALSE	NA	NA	FALSE	NA
cg24304714	-8.39688	24.825	1.29128e-15	9.89382e-13	0.0240002	FALSE	TRUE	DMR_51	0.0240002	FALSE	NA	LCE1C	TSS1500
cg20416222	-8.39404	24.8058	1.31733e-15	1.00659e-12	0.0388871	FALSE	FALSE	NA	NA	FALSE	NA
cg22960133	-8.39376	24.8038	1.31994e-15	1.00659e-12	0.049386	FALSE	FALSE	NA	NA	FALSE	NA
cg16768966	-8.39089	24.7844	1.34688e-15	1.02471e-12	0.083214	FALSE	TRUE	DMR_11	0.083214	FALSE	NA	GAS7;GAS7	Body;TSS200
cg02018337	-8.38934	24.7739	1.36157e-15	1.03347e-12	0.106542	TRUE	FALSE	NA	NA	FALSE	NA	GAS7;GAS7;GAS7	Body;Body;Body	Unclassified_Cell_type_specific
cg07143559	-8.38818	24.766	1.3728e-15	1.03956e-12	0.0494472	FALSE	FALSE	NA	NA	FALSE	NA	PGBD5	Body
cg17091301	8.38664	24.7556	1.38769e-15	1.04838e-12	-0.0809754	FALSE	FALSE	NA	NA	FALSE	NA
cg05810170	-8.38412	24.7386	1.41248e-15	1.06463e-12	0.0455324	FALSE	FALSE	NA	NA	FALSE	NA			Promoter_Associated
cg10851739	-8.38206	24.7246	1.43317e-15	1.07771e-12	0.0407833	FALSE	FALSE	NA	NA	FALSE	NA			Unclassified
cg25744476	-8.37453	24.6737	1.51099e-15	1.1336e-12	0.0585347	FALSE	FALSE	NA	NA	FALSE	NA
cg27135298	-8.37227	24.6584	1.53517e-15	1.14909e-12	0.0279538	FALSE	FALSE	NA	NA	FALSE	NA	PSMD12;PSMD12	Body;Body	Promoter_Associated_Cell_type_specific
cg01759986	-8.37109	24.6503	1.54803e-15	1.15604e-12	0.0755533	FALSE	TRUE	DMR_10	0.0755533	FALSE	NA	LOC284788;LOC284788	Body;Body
cg15935965	-8.3686	24.6335	1.57532e-15	1.17372e-12	0.0266653	FALSE	FALSE	NA	NA	FALSE	NA
cg18885372	-8.36609	24.6165	1.60331e-15	1.19184e-12	0.0626554	FALSE	FALSE	NA	NA	FALSE	NA	SERPINA13	TSS200
cg08895932	-8.36366	24.6001	1.63096e-15	1.20961e-12	0.0659763	FALSE	TRUE	DMR_51	0.0659763	TRUE	Female	LCE1C	5'UTR
cg10070185	-8.34843	24.4972	1.81487e-15	1.34294e-12	0.0595187	FALSE	TRUE	DMR_3	0.0595187	FALSE	NA	SERPINA1;SERPINA1;SERPINA1;SERPINA1;SERPINA1;SERPINA1;SERPINA1;SERPINA1;SERPINA1;SERPINA1	TSS200;TSS200;TSS200;TSS200;TSS200;TSS200;TSS200;TSS200;TSS200;TSS200
cg27459121	-8.3446	24.4713	1.86428e-15	1.37636e-12	0.0228805	FALSE	FALSE	NA	NA	FALSE	NA	MAPK8IP3;MAPK8IP3	Body;Body
cg10194573	-8.34343	24.4634	1.87961e-15	1.38452e-12	0.0924652	FALSE	TRUE	DMR_9	0.0924652	FALSE	NA	KPRP	TSS200
cg11715102	-8.34064	24.4446	1.91677e-15	1.40869e-12	0.0552343	FALSE	FALSE	NA	NA	FALSE	NA
cg07539108	8.33622	24.4147	1.9771e-15	1.44974e-12	-0.0740191	FALSE	FALSE	NA	NA	FALSE	NA	ARHGAP15	Body
cg03108347	8.33067	24.3773	2.05541e-15	1.50377e-12	-0.0549643	FALSE	TRUE	DMR_13	-0.0549643	FALSE	NA
cg26562566	-8.32964	24.3704	2.0703e-15	1.51125e-12	0.02831	FALSE	FALSE	NA	NA	FALSE	NA
cg14830791	-8.32583	24.3446	2.12639e-15	1.5487e-12	0.057193	FALSE	FALSE	NA	NA	FALSE	NA
cg13654797	-8.32248	24.3221	2.17673e-15	1.58181e-12	0.0502246	FALSE	TRUE	DMR_5	0.0502246	FALSE	NA			Unclassified_Cell_type_specific
cg00923744	-8.318	24.2919	2.24615e-15	1.62861e-12	0.063474	FALSE	FALSE	NA	NA	FALSE	NA	GALNT2	Body
cg01443852	-8.31294	24.2578	2.32702e-15	1.68347e-12	0.0909061	FALSE	FALSE	NA	NA	FALSE	NA	KRT71	3'UTR
cg02699834	-8.31012	24.2388	2.3733e-15	1.71313e-12	0.0538827	FALSE	FALSE	NA	NA	FALSE	NA	KRT2	Body	Unclassified_Cell_type_specific
cg05654163	-8.30754	24.2214	2.41662e-15	1.74052e-12	0.0429585	FALSE	FALSE	NA	NA	FALSE	NA	SLC39A2;SLC39A2	1stExon;5'UTR
cg03881934	-8.30413	24.1985	2.47483e-15	1.7785e-12	0.113668	TRUE	TRUE	DMR_35	0.113668	FALSE	NA	LCE1B	TSS200
cg03862854	-8.27631	24.0114	3.00553e-15	2.1551e-12	0.0301439	FALSE	FALSE	NA	NA	FALSE	NA	C20orf56	Body
cg04836442	-8.2728	23.9878	3.08008e-15	2.20368e-12	0.121653	TRUE	FALSE	NA	NA	FALSE	NA
cg01987353	-8.2659	23.9416	3.2317e-15	2.30707e-12	0.113454	TRUE	FALSE	NA	NA	FALSE	NA			Unclassified_Cell_type_specific
cg00386007	-8.26146	23.9117	3.33338e-15	2.37442e-12	0.0895586	FALSE	FALSE	NA	NA	FALSE	NA	WDFY4	Body
cg21109025	-8.25862	23.8927	3.39984e-15	2.41645e-12	0.14834	TRUE	TRUE	DMR_15	0.14834	FALSE	NA	CCL2	TSS1500
cg03478444	-8.24825	23.8232	3.65444e-15	2.59173e-12	0.0839705	FALSE	FALSE	NA	NA	FALSE	NA	C16orf78	TSS1500
cg02659581	-8.24599	23.808	3.71237e-15	2.62706e-12	0.0340421	FALSE	FALSE	NA	NA	TRUE	Female	MEGF6	Body	Unclassified_Cell_type_specific
cg03651886	-8.24374	23.793	3.7709e-15	2.66267e-12	0.0697759	FALSE	FALSE	NA	NA	FALSE	NA
cg22686124	-8.24295	23.7876	3.79187e-15	2.67165e-12	0.051827	FALSE	FALSE	NA	NA	TRUE	Female	KIF26B	Body
cg06100560	-8.2421	23.782	3.81423e-15	2.68158e-12	0.122693	TRUE	FALSE	NA	NA	FALSE	NA
cg02927679	-8.24112	23.7754	3.84046e-15	2.69417e-12	0.0231357	FALSE	FALSE	NA	NA	FALSE	NA	DUSP5	Body	Unclassified
cg03851965	-8.24	23.7679	3.87047e-15	2.70936e-12	0.0617401	FALSE	FALSE	NA	NA	TRUE	Female
cg05746872	-8.23045	23.704	4.13612e-15	2.88908e-12	0.0629773	FALSE	FALSE	NA	NA	FALSE	NA
cg04523603	-8.22897	23.6941	4.17876e-15	2.91259e-12	0.0667617	FALSE	FALSE	NA	NA	FALSE	NA	TP73;TP73;TP73;TP73	Body;Body;Body;Body	Unclassified_Cell_type_specific
cg07621645	8.22585	23.6732	4.2704e-15	2.97007e-12	-0.0964738	FALSE	FALSE	NA	NA	FALSE	NA	ARHGAP15	Body
cg10382206	-8.22474	23.6657	4.30367e-15	2.9868e-12	0.0765303	FALSE	FALSE	NA	NA	FALSE	NA
cg05487589	-8.22328	23.656	4.34753e-15	3.01079e-12	0.0299625	FALSE	FALSE	NA	NA	TRUE	Male	EBF2	Body
cg03483626	-8.21712	23.6148	4.5374e-15	3.13558e-12	0.0425782	FALSE	FALSE	NA	NA	FALSE	NA	KCNA3	TSS1500
cg00347882	-8.21327	23.5891	4.66025e-15	3.21363e-12	0.0652917	FALSE	TRUE	DMR_26	0.0652917	FALSE	NA			Unclassified_Cell_type_specific
cg05118879	-8.20359	23.5244	4.98406e-15	3.42963e-12	0.0462815	FALSE	FALSE	NA	NA	FALSE	NA	RFX3;RFX3	5'UTR;5'UTR	Promoter_Associated
cg01242196	-8.20042	23.5033	5.09496e-15	3.49454e-12	0.038287	FALSE	FALSE	NA	NA	FALSE	NA	GRM4	3'UTR	Unclassified_Cell_type_specific
cg08129129	-8.20028	23.5023	5.09996e-15	3.49454e-12	0.0624808	FALSE	FALSE	NA	NA	FALSE	NA	BCL11B;BCL11B	Body;Body	Unclassified_Cell_type_specific
cg01606800	-8.18916	23.4282	5.5083e-15	3.76638e-12	0.0917909	FALSE	TRUE	DMR_3	0.0917909	TRUE	Female	SERPINA1;SERPINA1;SERPINA1;SERPINA1;SERPINA1;SERPINA1;SERPINA1;SERPINA1;SERPINA1;SERPINA1;SERPINA1	TSS1500;5'UTR;5'UTR;5'UTR;5'UTR;5'UTR;5'UTR;5'UTR;5'UTR;5'UTR;5'UTR
cg25972714	-8.18705	23.4141	5.58951e-15	3.81386e-12	0.0520289	FALSE	FALSE	NA	NA	FALSE	NA	MIR346;GRID1	TSS200;Body
cg12451679	-8.1865	23.4104	5.61087e-15	3.82039e-12	0.00718394	FALSE	FALSE	NA	NA	TRUE	Male	ZC3H4	TSS200	Promoter_Associated
cg09542291	-8.18119	23.375	5.8212e-15	3.95529e-12	0.0844891	FALSE	TRUE	DMR_29	0.0844891	FALSE	NA	SMCP	5'UTR
cg17566735	-8.17895	23.36	5.91213e-15	4.00867e-12	0.0552003	FALSE	FALSE	NA	NA	FALSE	NA	PLD1;PLD1	5'UTR;5'UTR	Promoter_Associated_Cell_type_specific
cg14731462	-8.17821	23.3551	5.94243e-15	4.02081e-12	0.0923503	FALSE	FALSE	NA	NA	TRUE	Female	PTPRE	5'UTR	Unclassified_Cell_type_specific
cg07173823	8.17275	23.3187	6.17135e-15	4.167e-12	-0.0339905	FALSE	FALSE	NA	NA	FALSE	NA	C1orf228	Body
cg19744498	-8.16896	23.2935	6.33538e-15	4.26886e-12	0.030363	FALSE	FALSE	NA	NA	FALSE	NA	FZD5	3'UTR
cg13404951	-8.16788	23.2863	6.38254e-15	4.29171e-12	0.0886429	FALSE	FALSE	NA	NA	FALSE	NA	LOC144742	TSS1500
cg01421140	-8.1674	23.2831	6.40383e-15	4.29711e-12	0.0312128	FALSE	FALSE	NA	NA	TRUE	Male	DAB1	3'UTR
cg23374992	-8.16309	23.2545	6.59749e-15	4.41349e-12	0.00401881	FALSE	FALSE	NA	NA	FALSE	NA	CXCR4;CXCR4;CXCR4	3'UTR;1stExon;3'UTR
cg07581070	-8.16294	23.2534	6.6045e-15	4.41349e-12	0.0312709	FALSE	FALSE	NA	NA	FALSE	NA
cg19949530	-8.15475	23.1989	6.98915e-15	4.66093e-12	0.0835773	FALSE	FALSE	NA	NA	FALSE	NA	SOD1	Body
cg20197123	-8.15089	23.1733	7.17789e-15	4.77697e-12	0.134676	TRUE	FALSE	NA	NA	FALSE	NA
cg08121652	-8.14635	23.1431	7.40649e-15	4.91433e-12	0.0366577	FALSE	FALSE	NA	NA	FALSE	NA
cg14218747	-8.14619	23.1421	7.41461e-15	4.91433e-12	0.111632	TRUE	FALSE	NA	NA	FALSE	NA
cg10573530	-8.14059	23.1049	7.70688e-15	5.09762e-12	0.0690459	FALSE	FALSE	NA	NA	FALSE	NA
cg09416154	-8.13991	23.1003	7.74344e-15	5.11136e-12	0.0581846	FALSE	FALSE	NA	NA	FALSE	NA	CD164;CD164;CD164;CD164;CD164	Body;Body;Body;Body;Body
cg18260625	8.13929	23.0962	7.77681e-15	5.12295e-12	-0.0479864	FALSE	FALSE	NA	NA	FALSE	NA
cg26607258	-8.13809	23.0882	7.84146e-15	5.15507e-12	0.0766336	FALSE	FALSE	NA	NA	FALSE	NA
cg08422793	-8.12319	22.9893	8.6898e-15	5.69489e-12	0.0436024	FALSE	FALSE	NA	NA	FALSE	NA			Unclassified_Cell_type_specific
cg11881562	8.123	22.988	8.70119e-15	5.69489e-12	-0.0769564	FALSE	FALSE	NA	NA	FALSE	NA	PPFIA3	Body
cg06671614	-8.12276	22.9865	8.71531e-15	5.69489e-12	0.0994809	FALSE	FALSE	NA	NA	TRUE	Female	CXCL12;CXCL12;CXCL12	Body;Body;Body
cg16052325	-8.11712	22.9491	9.06075e-15	5.9087e-12	0.0653652	FALSE	FALSE	NA	NA	FALSE	NA	MYH4	Body
cg20322837	-8.11555	22.9387	9.15932e-15	5.96099e-12	0.0441355	FALSE	FALSE	NA	NA	FALSE	NA	APLNR;APLNR	TSS1500;TSS1500
cg27522154	-8.10887	22.8944	9.59038e-15	6.22902e-12	0.0616808	FALSE	FALSE	NA	NA	FALSE	NA
cg26334848	-8.10608	22.8759	9.77694e-15	6.33618e-12	0.106475	TRUE	FALSE	NA	NA	FALSE	NA
cg06724078	-8.10581	22.8741	9.79446e-15	6.33618e-12	0.050083	FALSE	FALSE	NA	NA	FALSE	NA
cg19597170	-8.10244	22.8518	1.00244e-14	6.47204e-12	0.0638699	FALSE	FALSE	NA	NA	FALSE	NA
cg14037728	-8.10047	22.8387	1.01614e-14	6.54742e-12	0.0941548	FALSE	FALSE	NA	NA	FALSE	NA	ZNF618	Body
cg08277921	-8.09684	22.8147	1.04182e-14	6.69958e-12	0.105641	TRUE	FALSE	NA	NA	TRUE	Female	C14orf132	Body
cg26136722	-8.09387	22.795	1.06333e-14	6.82432e-12	0.104696	TRUE	FALSE	NA	NA	FALSE	NA	C14orf132	Body
cg02060465	-8.09076	22.7744	1.08634e-14	6.95826e-12	0.0481747	FALSE	TRUE	DMR_12	0.0481747	FALSE	NA	SPRR4	TSS1500
cg19241690	-8.08852	22.7597	1.10314e-14	7.05193e-12	0.0485062	FALSE	FALSE	NA	NA	FALSE	NA			Unclassified_Cell_type_specific
cg04525002	-8.08462	22.7338	1.13315e-14	7.22311e-12	0.103212	TRUE	FALSE	NA	NA	FALSE	NA
cg00397585	-8.08446	22.7328	1.13438e-14	7.22311e-12	0.0444851	FALSE	FALSE	NA	NA	FALSE	NA	GPR113;SELI	TSS1500;Body	Promoter_Associated
cg26135325	-8.08024	22.7049	1.16778e-14	7.42124e-12	0.0565131	FALSE	FALSE	NA	NA	FALSE	NA	LCE3A	1stExon
cg24882875	-8.07982	22.7021	1.17116e-14	7.42813e-12	0.0157643	FALSE	FALSE	NA	NA	FALSE	NA	HS6ST3	Body
cg14823201	-8.07683	22.6824	1.19538e-14	7.56693e-12	0.0478703	FALSE	FALSE	NA	NA	FALSE	NA
cg19688761	-8.07219	22.6517	1.23415e-14	7.79711e-12	0.0754394	FALSE	FALSE	NA	NA	FALSE	NA	PTPRE	5'UTR
cg09672448	-8.07177	22.6489	1.23771e-14	7.80443e-12	0.0987614	FALSE	FALSE	NA	NA	TRUE	Male	ZNF423	Body
cg10861722	8.07118	22.645	1.2427e-14	7.82065e-12	-0.0768085	FALSE	FALSE	NA	NA	FALSE	NA	UNC5D	Body
cg04239863	-8.06999	22.6372	1.25286e-14	7.86933e-12	0.0635352	FALSE	FALSE	NA	NA	FALSE	NA			Unclassified_Cell_type_specific
cg11509088	-8.06356	22.5947	1.3094e-14	8.20851e-12	0.0778667	FALSE	FALSE	NA	NA	FALSE	NA	WDFY4	Body
cg00213295	-8.0615	22.5811	1.32807e-14	8.30948e-12	0.0426693	FALSE	FALSE	NA	NA	FALSE	NA	TMEM132E	Body
cg05501498	-8.05894	22.5642	1.35156e-14	8.44022e-12	0.0495562	FALSE	FALSE	NA	NA	FALSE	NA
cg08736638	-8.05836	22.5604	1.35693e-14	8.45742e-12	0.0630978	FALSE	FALSE	NA	NA	FALSE	NA
cg10836540	-8.05265	22.5227	1.41108e-14	8.77807e-12	0.0817103	FALSE	FALSE	NA	NA	FALSE	NA
cg12085570	-8.05162	22.5159	1.4211e-14	8.82346e-12	0.0533952	FALSE	FALSE	NA	NA	FALSE	NA	ADAMTS10	5'UTR
cg10271260	-8.04863	22.4962	1.45056e-14	8.98913e-12	0.0408764	FALSE	FALSE	NA	NA	FALSE	NA	GRID1	Body
cg11839095	-8.04355	22.4627	1.50187e-14	9.28935e-12	0.0596167	FALSE	TRUE	DMR_50	0.0596167	FALSE	NA
cg11953749	-8.03873	22.4309	1.55227e-14	9.58278e-12	0.0546846	FALSE	FALSE	NA	NA	FALSE	NA			Unclassified_Cell_type_specific
cg16688437	-8.03839	22.4287	1.5559e-14	9.58693e-12	0.0468755	FALSE	FALSE	NA	NA	FALSE	NA	FZD5	Body
cg07545858	-8.03555	22.41	1.58645e-14	9.75665e-12	0.126777	TRUE	TRUE	DMR_26	0.126777	FALSE	NA
cg26960322	-8.03356	22.3969	1.60822e-14	9.87181e-12	0.0558414	FALSE	TRUE	DMR_49	0.0558414	FALSE	NA	CXCR7	5'UTR
cg20406090	-8.03217	22.3877	1.62355e-14	9.94706e-12	0.0497914	FALSE	FALSE	NA	NA	FALSE	NA
cg14568203	-8.03059	22.3773	1.64124e-14	1.00364e-11	0.0633653	FALSE	FALSE	NA	NA	FALSE	NA
cg11075234	-8.02812	22.3611	1.66919e-14	1.01882e-11	0.0984751	FALSE	FALSE	NA	NA	FALSE	NA	C6orf10	Body
cg03149058	-8.02401	22.334	1.71676e-14	1.04588e-11	0.0553655	FALSE	FALSE	NA	NA	FALSE	NA
cg00873919	-8.02233	22.3229	1.73664e-14	1.056e-11	0.0626848	FALSE	FALSE	NA	NA	FALSE	NA	SLMAP	Body	Promoter_Associated
cg04162647	-8.02193	22.3203	1.74138e-14	1.05691e-11	0.0378104	FALSE	FALSE	NA	NA	FALSE	NA	BCL11B;BCL11B	Body;Body	Unclassified
cg01849093	-8.02081	22.313	1.7547e-14	1.063e-11	0.031627	FALSE	FALSE	NA	NA	FALSE	NA			Unclassified_Cell_type_specific
cg24964130	8.01779	22.2931	1.79137e-14	1.08319e-11	-0.0369953	FALSE	FALSE	NA	NA	TRUE	Female	GPR39	Body
cg04005378	-8.01293	22.2612	1.85176e-14	1.11762e-11	0.0480969	FALSE	FALSE	NA	NA	FALSE	NA	DHRS7C	Body
cg14582154	-8.0117	22.2531	1.86743e-14	1.12369e-11	0.0512615	FALSE	FALSE	NA	NA	FALSE	NA
cg14491761	-8.0116	22.2524	1.86875e-14	1.12369e-11	0.0481231	FALSE	FALSE	NA	NA	TRUE	Male	GLP2R	TSS1500
cg26232308	-7.99952	22.173	2.02937e-14	1.21801e-11	0.0498536	FALSE	FALSE	NA	NA	FALSE	NA			Unclassified_Cell_type_specific
cg23393637	-7.98954	22.1075	2.17234e-14	1.30141e-11	0.0519719	FALSE	FALSE	NA	NA	FALSE	NA
cg09851528	-7.98281	22.0634	2.27426e-14	1.35995e-11	0.0151559	FALSE	FALSE	NA	NA	FALSE	NA	TMPRSS13	Body
cg13705216	-7.97586	22.0179	2.38452e-14	1.42326e-11	0.042669	FALSE	FALSE	NA	NA	FALSE	NA
cg05186455	-7.97371	22.0038	2.41974e-14	1.43947e-11	0.0475072	FALSE	TRUE	DMR_23	0.0475072	FALSE	NA	SERPINA4	TSS200
cg25748524	-7.97366	22.0034	2.42055e-14	1.43947e-11	0.0739698	FALSE	FALSE	NA	NA	FALSE	NA
cg06186992	-7.97312	21.9999	2.42948e-14	1.44213e-11	0.0955255	FALSE	FALSE	NA	NA	FALSE	NA	ZNF423	3'UTR
cg01613048	-7.97161	21.99	2.45465e-14	1.45441e-11	0.0607115	FALSE	FALSE	NA	NA	FALSE	NA
cg16585946	-7.97128	21.9878	2.46015e-14	1.45501e-11	0.0455282	FALSE	FALSE	NA	NA	FALSE	NA
cg20263392	-7.96967	21.9773	2.48721e-14	1.46833e-11	0.0565918	FALSE	FALSE	NA	NA	FALSE	NA	MEGF6	Body	Unclassified_Cell_type_specific
cg10517535	-7.96592	21.9527	2.55158e-14	1.5036e-11	0.0943043	FALSE	TRUE	DMR_24	0.0943043	FALSE	NA	GAS7;GAS7;GAS7	Body;Body;TSS200
cg08941669	-7.96248	21.9302	2.61197e-14	1.53639e-11	0.050508	FALSE	FALSE	NA	NA	FALSE	NA	CAMTA1	Body
cg00134295	-7.95986	21.9131	2.65888e-14	1.56115e-11	0.0645397	FALSE	TRUE	DMR_47	0.0645397	FALSE	NA	A2M	TSS1500
cg01973174	-7.95931	21.9095	2.6688e-14	1.56251e-11	0.019036	FALSE	FALSE	NA	NA	FALSE	NA	MEGF6	Body
cg08123701	-7.9592	21.9088	2.67085e-14	1.56251e-11	0.0389403	FALSE	FALSE	NA	NA	FALSE	NA	DAB1	5'UTR
cg00907427	-7.95417	21.8758	2.76382e-14	1.61399e-11	0.0215102	FALSE	FALSE	NA	NA	FALSE	NA	HNRNPR;HNRNPR;HNRNPR;HNRNPR	5'UTR;5'UTR;5'UTR;5'UTR
cg12476579	-7.95294	21.8678	2.787e-14	1.6246e-11	0.0375964	FALSE	FALSE	NA	NA	FALSE	NA	DOCK2	Body
cg20265878	-7.95243	21.8644	2.79679e-14	1.62738e-11	0.0285693	FALSE	FALSE	NA	NA	TRUE	Female	PGBD5	Body
cg19808847	-7.951	21.8551	2.824e-14	1.64027e-11	0.0427567	FALSE	FALSE	NA	NA	FALSE	NA
cg01954567	-7.94387	21.8085	2.9642e-14	1.71862e-11	0.0681904	FALSE	FALSE	NA	NA	FALSE	NA
cg04811512	-7.94361	21.8068	2.96949e-14	1.71862e-11	0.0792286	FALSE	FALSE	NA	NA	FALSE	NA	PAX1	TSS1500
cg17447867	-7.93795	21.7698	3.08572e-14	1.7827e-11	0.057368	FALSE	FALSE	NA	NA	FALSE	NA
cg16241391	-7.92965	21.7156	3.26454e-14	1.88265e-11	0.0404307	FALSE	FALSE	NA	NA	FALSE	NA	CACNA1E	Body
cg06895005	-7.92783	21.7037	3.30518e-14	1.9027e-11	0.026958	FALSE	FALSE	NA	NA	FALSE	NA
cg01005605	-7.92454	21.6823	3.37982e-14	1.94222e-11	0.0634798	FALSE	FALSE	NA	NA	FALSE	NA	BCL11A;BCL11A;BCL11A	Body;Body;Body
cg06153623	-7.924	21.6788	3.39209e-14	1.94582e-11	0.0480069	FALSE	FALSE	NA	NA	FALSE	NA
cg04276953	-7.92038	21.6551	3.47653e-14	1.99074e-11	0.0831026	FALSE	FALSE	NA	NA	FALSE	NA	PAX7;PAX7;PAX7	Body;Body;Body	Unclassified_Cell_type_specific
cg16100244	-7.91947	21.6492	3.49799e-14	1.99949e-11	0.0721715	FALSE	FALSE	NA	NA	FALSE	NA
cg01936653	-7.91537	21.6225	3.59656e-14	2.05222e-11	0.0682287	FALSE	FALSE	NA	NA	FALSE	NA	SERPINA10;SERPINA10	Body;Body	Unclassified_Cell_type_specific
cg02300114	-7.91402	21.6136	3.6297e-14	2.06749e-11	0.0398282	FALSE	FALSE	NA	NA	FALSE	NA
cg12413242	-7.90859	21.5783	3.76555e-14	2.1411e-11	0.0835711	FALSE	FALSE	NA	NA	FALSE	NA	CACNA1C;CACNA1C;CACNA1C;CACNA1C;CACNA1C;CACNA1C;CACNA1C;CACNA1C;CACNA1C;CACNA1C;CACNA1C;CACNA1C;CACNA1C;CACNA1C;CACNA1C;CACNA1C;CACNA1C;CACNA1C;CACNA1C;CACNA1C;CACNA1C;CACNA1C;CACNA1C	Body;Body;Body;Body;Body;Body;Body;Body;Body;Body;Body;Body;Body;Body;Body;Body;Body;Body;Body;Body;Body;Body;Body	Unclassified_Cell_type_specific
cg03525069	-7.90393	21.5479	3.88636e-14	2.20593e-11	0.0694627	FALSE	FALSE	NA	NA	FALSE	NA	COL13A1;COL13A1;COL13A1;COL13A1;COL13A1;COL13A1;COL13A1;COL13A1;COL13A1;COL13A1;COL13A1;COL13A1;COL13A1;COL13A1;COL13A1;COL13A1;COL13A1;COL13A1;COL13A1;COL13A1	Body;Body;Body;Body;Body;Body;Body;Body;Body;Body;Body;Body;Body;Body;Body;Body;Body;Body;Body;Body
cg23887149	-7.90284	21.5408	3.91501e-14	2.21831e-11	0.0374652	FALSE	FALSE	NA	NA	FALSE	NA
cg03894796	-7.89878	21.5144	4.02419e-14	2.27619e-11	0.0578072	FALSE	FALSE	NA	NA	FALSE	NA			Unclassified_Cell_type_specific
cg05344282	-7.89817	21.5104	4.04099e-14	2.27988e-11	0.0599519	FALSE	FALSE	NA	NA	FALSE	NA
cg13373757	-7.89803	21.5095	4.04478e-14	2.27988e-11	0.0365015	FALSE	FALSE	NA	NA	FALSE	NA	CACNA1C;CACNA1C;CACNA1C;CACNA1C;CACNA1C;CACNA1C;CACNA1C;CACNA1C;CACNA1C;CACNA1C;CACNA1C;CACNA1C;CACNA1C;CACNA1C;CACNA1C;CACNA1C;CACNA1C;CACNA1C;CACNA1C;CACNA1C;CACNA1C;CACNA1C;CACNA1C	Body;Body;Body;Body;Body;Body;Body;Body;Body;Body;Body;Body;Body;Body;Body;Body;Body;Body;Body;Body;Body;Body;Body
cg10407177	-7.89572	21.4945	4.10839e-14	2.31171e-11	0.0567801	FALSE	FALSE	NA	NA	FALSE	NA	BRUNOL4;BRUNOL4;BRUNOL4;BRUNOL4	Body;Body;Body;Body
cg12601118	-7.89306	21.4771	4.18311e-14	2.34653e-11	0.102943	TRUE	FALSE	NA	NA	TRUE	Female	GAS7;GAS7;GAS7;GAS7	Body;Body;Body;Body
cg06828613	-7.893	21.4767	4.18476e-14	2.34653e-11	0.0321865	FALSE	FALSE	NA	NA	FALSE	NA	HSD11B1	5'UTR
cg14137548	-7.89087	21.4629	4.24534e-14	2.37639e-11	0.0422588	FALSE	FALSE	NA	NA	FALSE	NA	C10orf72;C10orf72	Body;Body
cg03151810	-7.89024	21.4588	4.26347e-14	2.38242e-11	0.0974633	FALSE	FALSE	NA	NA	FALSE	NA			Unclassified_Cell_type_specific
cg24220733	-7.88792	21.4437	4.33101e-14	2.41601e-11	0.0609849	FALSE	FALSE	NA	NA	FALSE	NA	KRT77	3'UTR	Unclassified_Cell_type_specific
cg15172734	-7.88663	21.4353	4.36885e-14	2.43293e-11	0.100342	TRUE	FALSE	NA	NA	FALSE	NA	SLMAP;SLMAP	5'UTR;1stExon
cg11405852	-7.88463	21.4223	4.42854e-14	2.45952e-11	0.0561375	FALSE	TRUE	DMR_42	0.0561375	FALSE	NA	KRT72;KRT72;KRT72	TSS1500;TSS1500;TSS1500
cg13934015	-7.88452	21.4216	4.43179e-14	2.45952e-11	0.124702	TRUE	FALSE	NA	NA	TRUE	Female	ZNF618	Body
cg21400802	-7.88103	21.3989	4.53761e-14	2.51394e-11	0.0810368	FALSE	FALSE	NA	NA	FALSE	NA	PGLYRP4	Body	Unclassified_Cell_type_specific
cg10284006	-7.88048	21.3953	4.55443e-14	2.51896e-11	0.044042	FALSE	FALSE	NA	NA	FALSE	NA	KRT76	3'UTR
cg12173661	-7.87692	21.3722	4.66522e-14	2.57584e-11	0.0452246	FALSE	FALSE	NA	NA	TRUE	Female	FAM181A;C14orf86	Body;TSS1500
cg03455990	-7.87211	21.341	4.81914e-14	2.6563e-11	0.0560454	FALSE	FALSE	NA	NA	FALSE	NA
cg04444104	-7.86856	21.3179	4.9361e-14	2.71614e-11	0.0572089	FALSE	FALSE	NA	NA	FALSE	NA			Unclassified_Cell_type_specific
cg17401938	-7.8623	21.2773	5.14913e-14	2.82857e-11	0.0911137	FALSE	FALSE	NA	NA	FALSE	NA	CACNA1C;CACNA1C;CACNA1C;CACNA1C;CACNA1C;CACNA1C;CACNA1C;CACNA1C;CACNA1C;CACNA1C;CACNA1C;CACNA1C;CACNA1C;CACNA1C;CACNA1C;CACNA1C;CACNA1C;CACNA1C;CACNA1C;CACNA1C;CACNA1C;CACNA1C;CACNA1C	Body;Body;Body;Body;Body;Body;Body;Body;Body;Body;Body;Body;Body;Body;Body;Body;Body;Body;Body;Body;Body;Body;Body
cg07189381	-7.86124	21.2703	5.18632e-14	2.84418e-11	0.0678986	FALSE	FALSE	NA	NA	FALSE	NA	TNNT1;TNNT1;TNNT1	5'UTR;5'UTR;5'UTR
cg01787798	-7.86059	21.2661	5.20894e-14	2.85176e-11	0.0385586	FALSE	FALSE	NA	NA	FALSE	NA	TNR	5'UTR
cg15282281	-7.85821	21.2507	5.29327e-14	2.89303e-11	0.0461733	FALSE	FALSE	NA	NA	FALSE	NA	MIR346;GRID1	TSS200;Body
cg15486123	-7.85764	21.247	5.31352e-14	2.89921e-11	0.0792062	FALSE	TRUE	DMR_8	0.0792062	FALSE	NA	IVL	5'UTR
cg22792461	7.85398	21.2232	5.4465e-14	2.96678e-11	-0.05407	FALSE	FALSE	NA	NA	FALSE	NA			Promoter_Associated
cg00356208	-7.84978	21.196	5.60296e-14	3.04366e-11	0.0405677	FALSE	FALSE	NA	NA	FALSE	NA
cg14023394	-7.84968	21.1954	5.60643e-14	3.04366e-11	0.0912085	FALSE	FALSE	NA	NA	FALSE	NA
cg18258502	-7.84822	21.1859	5.66188e-14	3.06863e-11	0.111863	TRUE	FALSE	NA	NA	FALSE	NA	MASP1;MASP1;MASP1	Body;Body;Body
cg10495160	-7.84184	21.1446	5.91053e-14	3.19514e-11	0.110047	TRUE	FALSE	NA	NA	FALSE	NA
cg00620628	-7.84173	21.1439	5.91504e-14	3.19514e-11	0.0726233	FALSE	FALSE	NA	NA	TRUE	Female
cg01904727	7.84075	21.1375	5.95419e-14	3.21094e-11	-0.0922792	FALSE	FALSE	NA	NA	FALSE	NA	PLAC8L1	TSS1500
cg17757602	7.83982	21.1315	5.99175e-14	3.22583e-11	-0.0853862	FALSE	FALSE	NA	NA	FALSE	NA
cg06686156	-7.82933	21.0636	6.43014e-14	3.4538e-11	0.0497686	FALSE	FALSE	NA	NA	FALSE	NA	ACSM5	TSS1500
cg25613478	-7.82918	21.0626	6.43651e-14	3.4538e-11	0.0377868	FALSE	FALSE	NA	NA	FALSE	NA
cg02973307	-7.82727	21.0503	6.51968e-14	3.49265e-11	0.0532347	FALSE	FALSE	NA	NA	FALSE	NA	KCTD15;KCTD15;KCTD15	3'UTR;Body;Body
cg08098420	-7.82417	21.0302	6.6572e-14	3.56044e-11	0.016312	FALSE	FALSE	NA	NA	TRUE	Male
cg03466717	-7.82045	21.0061	6.82586e-14	3.64431e-11	0.0487898	FALSE	FALSE	NA	NA	TRUE	Male	ZNF423	Body
cg04874129	7.82022	21.0046	6.83652e-14	3.64431e-11	-0.0393814	FALSE	FALSE	NA	NA	TRUE	Female	SLC6A2	1stExon
cg09284102	-7.8174	20.9864	6.96704e-14	3.70779e-11	0.108646	TRUE	FALSE	NA	NA	FALSE	NA
cg01366595	7.81702	20.984	6.98499e-14	3.71125e-11	-0.0834648	FALSE	FALSE	NA	NA	FALSE	NA
cg03075487	-7.812	20.9515	7.22479e-14	3.83238e-11	0.109676	TRUE	FALSE	NA	NA	FALSE	NA
cg02343962	-7.81158	20.9488	7.24489e-14	3.83676e-11	0.0638952	FALSE	FALSE	NA	NA	FALSE	NA
cg09355528	-7.81081	20.9439	7.28239e-14	3.85033e-11	0.0462399	FALSE	FALSE	NA	NA	FALSE	NA	COL13A1;COL13A1;COL13A1;COL13A1;COL13A1;COL13A1;COL13A1;COL13A1;COL13A1;COL13A1;COL13A1;COL13A1;COL13A1;COL13A1;COL13A1;COL13A1;COL13A1;COL13A1;COL13A1;COL13A1	Body;Body;Body;Body;Body;Body;Body;Body;Body;Body;Body;Body;Body;Body;Body;Body;Body;Body;Body;Body
cg13918640	-7.80834	20.9278	7.40461e-14	3.90857e-11	0.0515277	FALSE	FALSE	NA	NA	FALSE	NA
cg00386101	-7.80357	20.8971	7.6453e-14	4.02906e-11	0.0440911	FALSE	FALSE	NA	NA	FALSE	NA
cg19567866	-7.79692	20.8541	7.99435e-14	4.20617e-11	0.0677939	FALSE	FALSE	NA	NA	FALSE	NA	SPOCK1	Body
cg04838191	-7.79656	20.8518	8.01361e-14	4.20947e-11	0.124173	TRUE	FALSE	NA	NA	FALSE	NA
cg25624359	-7.79229	20.8243	8.24678e-14	4.32494e-11	0.0608777	FALSE	FALSE	NA	NA	FALSE	NA	MEGF6	Body	Unclassified_Cell_type_specific
cg08009265	-7.78572	20.7819	8.61787e-14	4.51225e-11	0.0770139	FALSE	FALSE	NA	NA	FALSE	NA	SPRR2B	TSS1500
cg19685285	-7.7845	20.7741	8.6887e-14	4.542e-11	0.0470616	FALSE	FALSE	NA	NA	TRUE	Female	WDFY4	Body
cg07350470	-7.78211	20.7587	8.8289e-14	4.60786e-11	0.0694142	FALSE	TRUE	DMR_48	0.0694142	FALSE	NA			Unclassified_Cell_type_specific
cg22596049	-7.77875	20.737	9.03031e-14	4.7054e-11	0.0701181	FALSE	TRUE	DMR_24	0.0701181	FALSE	NA	GAS7;GAS7;GAS7	Body;Body;TSS1500
cg08538034	-7.77794	20.7318	9.07907e-14	4.72322e-11	0.126705	TRUE	FALSE	NA	NA	FALSE	NA	KIAA1026;KIAA1026	Body;Body
cg27360784	-7.77763	20.7297	9.09844e-14	4.72571e-11	0.0474745	FALSE	FALSE	NA	NA	FALSE	NA	ZNF423	Body
cg21138935	-7.7763	20.7212	9.17963e-14	4.76025e-11	0.0273095	FALSE	FALSE	NA	NA	TRUE	Male
cg18428825	-7.77402	20.7065	9.3209e-14	4.82579e-11	0.0382985	FALSE	FALSE	NA	NA	FALSE	NA
cg08820401	7.7705	20.6838	9.54312e-14	4.93296e-11	-0.116095	TRUE	FALSE	NA	NA	FALSE	NA	ARHGAP15	Body
cg09147827	-7.76966	20.6784	9.597e-14	4.95291e-11	0.075894	FALSE	TRUE	DMR_25	0.075894	FALSE	NA	SERPINA6	TSS200
cg22825961	-7.76429	20.6439	9.94779e-14	5.12578e-11	0.0293598	FALSE	FALSE	NA	NA	FALSE	NA
cg08943293	-7.76158	20.6265	1.013e-13	5.21139e-11	0.0574605	FALSE	FALSE	NA	NA	FALSE	NA
cg12740180	-7.75852	20.6068	1.03396e-13	5.3108e-11	0.0566824	FALSE	FALSE	NA	NA	FALSE	NA	CAMTA1	Body
cg25480785	-7.75699	20.5969	1.04458e-13	5.35686e-11	0.0725083	FALSE	TRUE	DMR_48	0.0725083	FALSE	NA			Unclassified_Cell_type_specific
cg01566155	-7.75608	20.5911	1.05095e-13	5.381e-11	0.0812688	FALSE	FALSE	NA	NA	FALSE	NA	CCL13	3'UTR
cg19399220	-7.73683	20.4674	1.19519e-13	6.10987e-11	0.0474894	FALSE	FALSE	NA	NA	FALSE	NA			Promoter_Associated
cg24870391	-7.73614	20.463	1.20071e-13	6.12841e-11	0.0503738	FALSE	TRUE	DMR_20	0.0503738	FALSE	NA	CCL11	TSS200
cg12338657	-7.73369	20.4473	1.22048e-13	6.21955e-11	0.035752	FALSE	FALSE	NA	NA	FALSE	NA
cg05264223	-7.73255	20.44	1.2298e-13	6.2572e-11	0.073774	FALSE	FALSE	NA	NA	FALSE	NA	C15orf50	TSS1500
cg05355067	-7.7313	20.4319	1.24014e-13	6.29992e-11	0.0464214	FALSE	FALSE	NA	NA	FALSE	NA	PMEPA1;PMEPA1;PMEPA1;PMEPA1	5'UTR;5'UTR;Body;Body
cg10169539	-7.72633	20.4001	1.28191e-13	6.50192e-11	0.0347261	FALSE	FALSE	NA	NA	FALSE	NA	NIN;NIN;NIN	5'UTR;5'UTR;5'UTR
cg01915328	-7.72124	20.3674	1.32624e-13	6.71623e-11	0.0523922	FALSE	FALSE	NA	NA	FALSE	NA
cg05312104	-7.71868	20.351	1.34906e-13	6.82117e-11	0.0282507	FALSE	FALSE	NA	NA	FALSE	NA	NAV2	Body
cg23839556	7.71678	20.3388	1.3662e-13	6.89703e-11	-0.0396695	FALSE	FALSE	NA	NA	FALSE	NA	FLJ40434	Body
cg14796605	-7.71442	20.3237	1.3879e-13	6.99569e-11	0.0823838	FALSE	FALSE	NA	NA	FALSE	NA	FOXI2	3'UTR
cg17151991	-7.71187	20.3074	1.41165e-13	7.10435e-11	0.0131615	FALSE	FALSE	NA	NA	FALSE	NA	STK11	Body	Promoter_Associated
cg10899175	-7.71086	20.3009	1.42121e-13	7.14139e-11	0.0535513	FALSE	FALSE	NA	NA	FALSE	NA	GREB1;GREB1;GREB1	1stExon;5'UTR;5'UTR
cg11874882	-7.70697	20.276	1.45852e-13	7.3175e-11	0.0681757	FALSE	FALSE	NA	NA	FALSE	NA	ACCN1	Body
cg19458697	7.70615	20.2707	1.46647e-13	7.34602e-11	-0.0502111	FALSE	FALSE	NA	NA	FALSE	NA
cg14064148	-7.69893	20.2246	1.53865e-13	7.69571e-11	0.0264825	FALSE	FALSE	NA	NA	FALSE	NA			Promoter_Associated
cg22014834	-7.6982	20.2199	1.54612e-13	7.72117e-11	0.120856	TRUE	TRUE	DMR_28	0.120856	FALSE	NA	SPRR2A	TSS1500
cg02554168	-7.69547	20.2025	1.57442e-13	7.84962e-11	0.065408	FALSE	FALSE	NA	NA	FALSE	NA	KIAA0748	TSS200	Promoter_Associated
cg10471825	-7.69526	20.2011	1.57669e-13	7.84962e-11	0.120495	TRUE	FALSE	NA	NA	FALSE	NA
cg22026062	-7.69252	20.1836	1.60566e-13	7.98162e-11	0.0693949	FALSE	FALSE	NA	NA	FALSE	NA
cg19455144	-7.68922	20.1625	1.64125e-13	8.14603e-11	0.0712705	FALSE	FALSE	NA	NA	FALSE	NA
cg01808739	-7.68864	20.1588	1.64757e-13	8.16488e-11	0.00544383	FALSE	FALSE	NA	NA	TRUE	Male	FNBP1L;FNBP1L;FNBP1L	TSS1500;TSS1500;TSS1500
cg19841211	-7.68529	20.1374	1.68473e-13	8.3363e-11	0.0483275	FALSE	FALSE	NA	NA	FALSE	NA			Unclassified_Cell_type_specific
cg09671951	-7.6819	20.1157	1.72315e-13	8.5134e-11	0.0651388	FALSE	FALSE	NA	NA	FALSE	NA	C10orf26;C10orf26	Body;Body	Promoter_Associated_Cell_type_specific
cg17304457	-7.67553	20.0751	1.7975e-13	8.86724e-11	0.062137	FALSE	FALSE	NA	NA	FALSE	NA
cg26567344	-7.67342	20.0615	1.82295e-13	8.97911e-11	0.0403996	FALSE	FALSE	NA	NA	FALSE	NA
cg20901959	-7.67285	20.0579	1.82989e-13	8.99962e-11	0.0403776	FALSE	TRUE	DMR_5	0.0403776	FALSE	NA
cg05045027	-7.67229	20.0544	1.83663e-13	9.01906e-11	0.0573934	FALSE	FALSE	NA	NA	FALSE	NA
cg04126095	-7.66852	20.0303	1.88316e-13	9.23357e-11	0.0444323	FALSE	FALSE	NA	NA	TRUE	Female	MASP1;MASP1	Body;Body
cg24844971	-7.6625	19.9919	1.95986e-13	9.59515e-11	0.0647763	FALSE	FALSE	NA	NA	FALSE	NA	C15orf50	TSS200
cg26788812	-7.65819	19.9645	2.01668e-13	9.85842e-11	0.0538685	FALSE	FALSE	NA	NA	FALSE	NA	MEGF6	Body	Unclassified_Cell_type_specific
cg06679262	-7.65714	19.9577	2.03081e-13	9.91257e-11	0.0282082	FALSE	FALSE	NA	NA	FALSE	NA
cg23055217	-7.65647	19.9535	2.03984e-13	9.94089e-11	0.0578423	FALSE	TRUE	DMR_31	0.0578423	FALSE	NA
cg04745805	-7.6562	19.9517	2.04354e-13	9.94089e-11	0.0603359	FALSE	FALSE	NA	NA	FALSE	NA	STAT5B	5'UTR
cg00253379	-7.65603	19.9507	2.04582e-13	9.94089e-11	0.0630104	FALSE	FALSE	NA	NA	FALSE	NA
cg07545457	-7.6529	19.9307	2.08869e-13	1.0134e-10	0.0502877	FALSE	FALSE	NA	NA	FALSE	NA	CST1	3'UTR
cg15033068	-7.65162	19.9225	2.10653e-13	1.02053e-10	0.0227082	FALSE	FALSE	NA	NA	FALSE	NA	MATK	TSS200	Unclassified_Cell_type_specific
cg06860371	-7.6508	19.9173	2.11798e-13	1.02455e-10	0.0592757	FALSE	FALSE	NA	NA	FALSE	NA	PDE1B	TSS1500	Promoter_Associated_Cell_type_specific
cg06276860	7.64925	19.9075	2.13977e-13	1.03354e-10	-0.0759714	FALSE	FALSE	NA	NA	FALSE	NA
cg27605748	7.64757	19.8967	2.16383e-13	1.04361e-10	-0.0601759	FALSE	FALSE	NA	NA	FALSE	NA
cg19331215	-7.64722	19.8945	2.16886e-13	1.04448e-10	0.0624142	FALSE	FALSE	NA	NA	FALSE	NA	CST9L	3'UTR
cg26250093	7.64676	19.8916	2.17535e-13	1.04605e-10	-0.129535	TRUE	TRUE	DMR_30	-0.129535	FALSE	NA	C2orf84	TSS1500
cg19610615	-7.64574	19.8851	2.19016e-13	1.05161e-10	0.0424276	FALSE	FALSE	NA	NA	FALSE	NA
cg04583075	-7.64043	19.8513	2.2685e-13	1.08634e-10	0.0782572	FALSE	FALSE	NA	NA	FALSE	NA	TRPM8	Body
cg21001273	-7.64039	19.8511	2.26919e-13	1.08634e-10	0.049061	FALSE	FALSE	NA	NA	FALSE	NA	MEGF6	Body	Unclassified
cg16163116	-7.63952	19.8456	2.28217e-13	1.09094e-10	0.0541636	FALSE	FALSE	NA	NA	TRUE	Female	TP73;TP73;TP73;TP73	Body;Body;Body;Body	Unclassified_Cell_type_specific
cg12387464	-7.63591	19.8226	2.33747e-13	1.11573e-10	0.0300241	FALSE	TRUE	DMR_60	0.0300241	FALSE	NA	OR8D4	TSS1500
cg00789143	-7.62842	19.775	2.45612e-13	1.17046e-10	0.0361262	FALSE	FALSE	NA	NA	FALSE	NA
cg10993086	-7.62822	19.7737	2.45935e-13	1.17046e-10	0.0634773	FALSE	FALSE	NA	NA	FALSE	NA
cg21583016	-7.62087	19.727	2.58186e-13	1.22697e-10	0.0533037	FALSE	FALSE	NA	NA	FALSE	NA	CAMTA1	Body	Unclassified_Cell_type_specific
cg26794227	-7.61644	19.6988	2.6586e-13	1.26134e-10	0.0611355	FALSE	FALSE	NA	NA	FALSE	NA	DOCK2	Body
cg17651625	-7.61624	19.6976	2.66197e-13	1.26134e-10	0.0610388	FALSE	FALSE	NA	NA	FALSE	NA	ACTN4	Body
cg04102734	-7.61405	19.6837	2.70074e-13	1.27775e-10	0.105735	TRUE	FALSE	NA	NA	TRUE	Female
cg03015592	-7.61384	19.6824	2.7045e-13	1.27775e-10	0.0414313	FALSE	FALSE	NA	NA	FALSE	NA
cg08674885	-7.6088	19.6503	2.7961e-13	1.31911e-10	0.0323957	FALSE	FALSE	NA	NA	FALSE	NA	SNAI2	Body
cg07909128	-7.60519	19.6275	2.86343e-13	1.34891e-10	0.119016	TRUE	TRUE	DMR_19	0.119016	TRUE	Female	SPRR1A	5'UTR
cg06094515	-7.59991	19.594	2.96492e-13	1.39469e-10	0.0496156	FALSE	FALSE	NA	NA	FALSE	NA	DMBT1;DMBT1;DMBT1	Body;Body;Body
cg19290577	-7.5996	19.592	2.97112e-13	1.39558e-10	0.0595114	FALSE	FALSE	NA	NA	FALSE	NA			Unclassified_Cell_type_specific
cg16160105	-7.59803	19.582	3.002e-13	1.40805e-10	0.0406014	FALSE	FALSE	NA	NA	FALSE	NA	KRT83	1stExon
cg04225508	-7.59591	19.5686	3.0442e-13	1.42577e-10	0.0619381	FALSE	FALSE	NA	NA	FALSE	NA
cg23197460	-7.59552	19.5661	3.05208e-13	1.42741e-10	0.0363999	FALSE	FALSE	NA	NA	FALSE	NA	SMARCA5	Body	Promoter_Associated
cg24082440	7.59363	19.5542	3.09029e-13	1.44319e-10	-0.0475424	FALSE	FALSE	NA	NA	FALSE	NA	MRAP;MRAP	Body;Body
cg02632490	-7.59294	19.5498	3.10451e-13	1.44775e-10	0.0627147	FALSE	FALSE	NA	NA	TRUE	Male	MIR346;GRID1	Body;Body
cg07885166	7.59271	19.5484	3.10909e-13	1.4478e-10	-0.0523657	FALSE	FALSE	NA	NA	FALSE	NA	CHST6	Body
cg11348746	-7.58129	19.476	3.35211e-13	1.55872e-10	0.0284584	FALSE	FALSE	NA	NA	TRUE	Male			Unclassified_Cell_type_specific
cg08420135	-7.5798	19.4666	3.38504e-13	1.57078e-10	0.0614135	FALSE	FALSE	NA	NA	FALSE	NA
cg09332996	-7.57968	19.4659	3.38773e-13	1.57078e-10	0.145176	TRUE	FALSE	NA	NA	FALSE	NA
cg27544673	-7.57802	19.4553	3.42511e-13	1.58432e-10	0.0755645	FALSE	FALSE	NA	NA	FALSE	NA	CLRN3	Body
cg19819912	-7.57795	19.4549	3.4267e-13	1.58432e-10	0.060308	FALSE	FALSE	NA	NA	FALSE	NA	TP73;TP73;TP73;TP73	Body;Body;Body;Body	Unclassified_Cell_type_specific
cg00589002	-7.57651	19.4458	3.45929e-13	1.59711e-10	0.0567613	FALSE	FALSE	NA	NA	FALSE	NA	TP73;TP73;TP73;TP73	TSS1500;TSS1500;Body;TSS1500
cg02905198	7.57281	19.4224	3.54455e-13	1.63414e-10	-0.0354679	FALSE	FALSE	NA	NA	FALSE	NA	ATP5G2;ATP5G2	TSS1500;TSS200	Promoter_Associated
cg01532487	-7.57199	19.4172	3.56364e-13	1.64061e-10	0.0821141	FALSE	FALSE	NA	NA	FALSE	NA
cg04395377	-7.57026	19.4063	3.6044e-13	1.65702e-10	0.052348	FALSE	FALSE	NA	NA	FALSE	NA
cg12829045	-7.56984	19.4036	3.61451e-13	1.65932e-10	0.0223393	FALSE	FALSE	NA	NA	TRUE	Male
cg06048154	-7.56942	19.401	3.62445e-13	1.66152e-10	0.0657321	FALSE	FALSE	NA	NA	FALSE	NA			Unclassified_Cell_type_specific
cg00676085	-7.56873	19.3966	3.64095e-13	1.66673e-10	0.0251667	FALSE	FALSE	NA	NA	FALSE	NA	KRT72;KRT72;KRT72	Body;Body;Body
cg04574346	-7.56758	19.3893	3.66858e-13	1.67701e-10	0.06568	FALSE	FALSE	NA	NA	FALSE	NA			Unclassified_Cell_type_specific
cg00321555	-7.56477	19.3716	3.73698e-13	1.70587e-10	0.0855379	FALSE	FALSE	NA	NA	FALSE	NA
cg06121192	-7.56258	19.3577	3.79126e-13	1.72822e-10	0.0533476	FALSE	FALSE	NA	NA	FALSE	NA
cg20640266	-7.56016	19.3425	3.85188e-13	1.75339e-10	0.0537253	FALSE	FALSE	NA	NA	TRUE	Female	ZNF618	Body
cg05363871	-7.55927	19.3368	3.87463e-13	1.76034e-10	0.0546215	FALSE	FALSE	NA	NA	FALSE	NA			Unclassified_Cell_type_specific
cg15451980	-7.55914	19.336	3.87803e-13	1.76034e-10	0.0713903	FALSE	FALSE	NA	NA	FALSE	NA	RORA	Body
cg06061086	-7.55827	19.3305	3.90017e-13	1.76792e-10	0.0645605	FALSE	FALSE	NA	NA	FALSE	NA			Unclassified
cg11610614	-7.55725	19.3241	3.92642e-13	1.77733e-10	0.0324364	FALSE	FALSE	NA	NA	FALSE	NA	FLJ45079	Body	Promoter_Associated
cg14536194	-7.55702	19.3226	3.93241e-13	1.77756e-10	0.0405264	FALSE	TRUE	DMR_27	0.0405264	TRUE	Female
cg24667042	-7.55414	19.3044	4.00741e-13	1.80894e-10	0.0547654	FALSE	FALSE	NA	NA	FALSE	NA	PTPRE	TSS1500	Unclassified_Cell_type_specific
cg09898217	-7.55375	19.302	4.01772e-13	1.81107e-10	0.0684961	FALSE	FALSE	NA	NA	TRUE	Female
cg05300045	-7.55006	19.2787	4.11631e-13	1.85293e-10	0.10448	TRUE	FALSE	NA	NA	FALSE	NA	ACSM5	TSS200
cg02369052	-7.54798	19.2656	4.17285e-13	1.87578e-10	0.0387059	FALSE	FALSE	NA	NA	FALSE	NA	ST8SIA2	Body
cg03327643	-7.54773	19.264	4.17967e-13	1.87624e-10	0.0579835	FALSE	FALSE	NA	NA	TRUE	Female	KIF26B	Body
cg04327247	-7.54518	19.2479	4.25023e-13	1.90528e-10	0.0413335	FALSE	FALSE	NA	NA	FALSE	NA
cg00209786	-7.54481	19.2456	4.26054e-13	1.90726e-10	0.0593789	FALSE	FALSE	NA	NA	FALSE	NA
cg02082083	-7.54449	19.2435	4.26951e-13	1.90864e-10	0.0483752	FALSE	FALSE	NA	NA	FALSE	NA	PLA2G5	TSS200
cg26420391	-7.54136	19.2238	4.35816e-13	1.94559e-10	0.118744	TRUE	TRUE	DMR_53	0.118744	FALSE	NA	C1orf68	TSS1500
cg07260003	-7.5385	19.2058	4.44078e-13	1.97974e-10	0.0500972	FALSE	FALSE	NA	NA	FALSE	NA	C10orf72;C10orf72	Body;Body
cg22817993	-7.53555	19.1872	4.52739e-13	2.01559e-10	0.096865	FALSE	FALSE	NA	NA	FALSE	NA	GABRD	TSS1500
cg09779044	-7.53403	19.1776	4.57275e-13	2.03299e-10	0.0596782	FALSE	FALSE	NA	NA	TRUE	Female	CKAP5;CKAP5	5'UTR;5'UTR
cg20164016	-7.53299	19.171	4.60418e-13	2.04415e-10	0.0452054	FALSE	FALSE	NA	NA	FALSE	NA	TNR	5'UTR
cg21075378	-7.53095	19.1582	4.66612e-13	2.06882e-10	0.107735	TRUE	TRUE	DMR_41	0.107735	FALSE	NA	PIAS2;PIAS2	Body;Body
cg03626672	-7.52926	19.1475	4.71811e-13	2.08901e-10	0.0321054	FALSE	TRUE	DMR_49	0.0321054	FALSE	NA	CXCR7	5'UTR	Unclassified
cg09573515	-7.52867	19.1438	4.73643e-13	2.09427e-10	0.055818	FALSE	FALSE	NA	NA	FALSE	NA
cg09391761	-7.52488	19.1199	4.85555e-13	2.14401e-10	0.132492	TRUE	FALSE	NA	NA	FALSE	NA
cg19957162	-7.52171	19.1	4.95744e-13	2.18602e-10	0.0362335	FALSE	FALSE	NA	NA	FALSE	NA	FZD5	3'UTR
cg06132342	-7.51208	19.0394	5.2799e-13	2.32417e-10	0.0499971	FALSE	FALSE	NA	NA	FALSE	NA	KRT85	1stExon
cg26187876	-7.51193	19.0385	5.28506e-13	2.32417e-10	0.0959683	FALSE	FALSE	NA	NA	FALSE	NA	NAB1	5'UTR
cg02004632	-7.51089	19.032	5.32108e-13	2.33683e-10	0.0274686	FALSE	FALSE	NA	NA	FALSE	NA
cg04362706	-7.50694	19.0071	5.46044e-13	2.39479e-10	0.0523135	FALSE	FALSE	NA	NA	FALSE	NA	DAB1	Body
cg01002098	-7.50564	18.9989	5.50719e-13	2.41203e-10	0.0263002	FALSE	TRUE	DMR_58	0.0263002	FALSE	NA
cg17056048	7.50177	18.9747	5.64811e-13	2.47041e-10	-0.0387027	FALSE	FALSE	NA	NA	TRUE	Female	ARHGAP15	Body
cg08713722	-7.50061	18.9673	5.69134e-13	2.48597e-10	0.0628644	FALSE	FALSE	NA	NA	FALSE	NA
cg10682957	-7.49898	18.9571	5.75229e-13	2.5092e-10	0.0391166	FALSE	FALSE	NA	NA	FALSE	NA
cg26038596	-7.49676	18.9432	5.83621e-13	2.54239e-10	0.0913332	FALSE	FALSE	NA	NA	FALSE	NA
cg11388673	-7.49167	18.9112	6.03372e-13	2.6249e-10	0.0689638	FALSE	FALSE	NA	NA	FALSE	NA			Unclassified_Cell_type_specific
cg23383189	7.48801	18.8883	6.17942e-13	2.68468e-10	-0.0387063	FALSE	FALSE	NA	NA	FALSE	NA	NSD1;NSD1;NSD1	1stExon;TSS1500;5'UTR
cg27151770	-7.48756	18.8854	6.19773e-13	2.68903e-10	0.0631578	FALSE	FALSE	NA	NA	FALSE	NA	ZNF423	Body
cg07512295	-7.48514	18.8702	6.29656e-13	2.72644e-10	0.059406	FALSE	FALSE	NA	NA	FALSE	NA	UGT1A6;UGT1A10;UGT1A9;UGT1A7;UGT1A8	TSS1500;Body;Body;Body;Body
cg11240062	-7.48504	18.8696	6.30076e-13	2.72644e-10	0.136898	TRUE	FALSE	NA	NA	FALSE	NA			Unclassified_Cell_type_specific
cg12161982	-7.48305	18.8571	6.3831e-13	2.75839e-10	0.0504101	FALSE	FALSE	NA	NA	FALSE	NA	ARHGAP22	Body
cg23889010	-7.47976	18.8365	6.52142e-13	2.81441e-10	0.0375963	FALSE	FALSE	NA	NA	FALSE	NA	SLPI	Body
cg25142416	-7.47948	18.8348	6.53349e-13	2.81586e-10	0.0739579	FALSE	FALSE	NA	NA	FALSE	NA	CA1;CA1;CA1;CA1	5'UTR;5'UTR;5'UTR;5'UTR
cg07142009	-7.47786	18.8246	6.60282e-13	2.84197e-10	0.0730318	FALSE	FALSE	NA	NA	FALSE	NA			Unclassified
cg11746651	-7.47405	18.8007	6.76907e-13	2.90966e-10	0.063409	FALSE	FALSE	NA	NA	FALSE	NA	KIAA0495	TSS1500	Unclassified_Cell_type_specific
cg17319956	-7.4718	18.7866	6.86903e-13	2.94872e-10	0.0505082	FALSE	FALSE	NA	NA	FALSE	NA
cg07203271	7.46992	18.7748	6.95389e-13	2.9812e-10	-0.0445944	FALSE	FALSE	NA	NA	FALSE	NA	DMRTB1	Body
cg04706087	-7.46933	18.7711	6.98069e-13	2.98873e-10	0.0490518	FALSE	FALSE	NA	NA	FALSE	NA	KIAA1026;KIAA1026	Body;Body
cg13718418	7.46728	18.7584	7.07425e-13	3.02479e-10	-0.0458809	FALSE	FALSE	NA	NA	TRUE	Female
cg07079663	-7.46632	18.7523	7.11877e-13	3.03982e-10	0.0590057	FALSE	FALSE	NA	NA	FALSE	NA	GFRA2;GFRA2;GFRA2	Body;Body;Body
cg19210349	-7.46549	18.7472	7.15722e-13	3.05221e-10	0.105282	TRUE	FALSE	NA	NA	FALSE	NA	LOC285768;LOC285768	Body;Body
cg26278699	-7.46238	18.7276	7.30403e-13	3.11073e-10	0.0477422	FALSE	FALSE	NA	NA	FALSE	NA	COL6A3;COL6A3;COL6A3;COL6A3;COL6A3	TSS200;TSS200;TSS200;TSS200;TSS200
cg00977004	-7.46132	18.721	7.35457e-13	3.12814e-10	0.0595385	FALSE	TRUE	DMR_32	0.0595385	TRUE	Female
cg08729600	-7.45877	18.705	7.47796e-13	3.17272e-10	0.0943979	FALSE	FALSE	NA	NA	FALSE	NA	PZP	TSS200
cg23010913	-7.45874	18.7049	7.47894e-13	3.17272e-10	0.0643729	FALSE	FALSE	NA	NA	FALSE	NA	KCNC1;KCNC1	Body;3'UTR	Unclassified_Cell_type_specific
cg15128510	7.45652	18.691	7.58785e-13	3.21471e-10	-0.077748	FALSE	FALSE	NA	NA	FALSE	NA	AURKC;AURKC;AURKC	TSS1500;TSS1500;TSS1500
cg19486756	7.45598	18.6876	7.61467e-13	3.22186e-10	-0.0529631	FALSE	FALSE	NA	NA	FALSE	NA	ZNF300	Body
cg00026909	-7.45535	18.6837	7.64616e-13	3.23097e-10	0.0590214	FALSE	FALSE	NA	NA	FALSE	NA	DAB1	5'UTR
cg27479634	7.45383	18.6742	7.72198e-13	3.25697e-10	-0.0434276	FALSE	FALSE	NA	NA	FALSE	NA	ATP5G2;ATP5G2	TSS1500;TSS200	Promoter_Associated
cg06214997	-7.45372	18.6735	7.72779e-13	3.25697e-10	0.0722122	FALSE	TRUE	DMR_5	0.0722122	FALSE	NA
cg05063520	-7.44953	18.6473	7.94131e-13	3.34261e-10	0.0748131	FALSE	FALSE	NA	NA	FALSE	NA
cg20451455	-7.44919	18.6451	7.95905e-13	3.34573e-10	0.0411141	FALSE	FALSE	NA	NA	TRUE	Female	MEGF6	Body	Unclassified_Cell_type_specific
cg00954105	-7.44898	18.6438	7.96982e-13	3.34592e-10	0.100255	TRUE	FALSE	NA	NA	FALSE	NA	CCDC46;CCDC46	Body;Body	Unclassified_Cell_type_specific
cg08171206	-7.44527	18.6207	8.1642e-13	3.42309e-10	0.0691146	FALSE	FALSE	NA	NA	FALSE	NA	PAX7;PAX7;PAX7	Body;Body;Body
cg19042947	-7.44277	18.605	8.29851e-13	3.47491e-10	0.0544073	FALSE	TRUE	DMR_23	0.0544073	FALSE	NA	SERPINA4	TSS1500
cg21756476	-7.43705	18.5693	8.61246e-13	3.60172e-10	0.0555798	FALSE	FALSE	NA	NA	FALSE	NA	RORA	Body
cg01056004	-7.43509	18.5571	8.72296e-13	3.64323e-10	0.0687802	FALSE	FALSE	NA	NA	FALSE	NA			Unclassified_Cell_type_specific
cg03707256	7.43108	18.5321	8.95312e-13	3.73454e-10	-0.091729	FALSE	FALSE	NA	NA	FALSE	NA
cg26328924	-7.42509	18.4947	9.30866e-13	3.87786e-10	0.085937	FALSE	FALSE	NA	NA	FALSE	NA
cg16458838	-7.42419	18.4891	9.36315e-13	3.89555e-10	0.0463928	FALSE	FALSE	NA	NA	FALSE	NA	TCF12;TCF12;TCF12;TCF12	Body;Body;Body;Body
cg24317406	7.4222	18.4767	9.48474e-13	3.94108e-10	-0.0472783	FALSE	FALSE	NA	NA	FALSE	NA	CACYBP;CACYBP	TSS1500;TSS1500	Promoter_Associated_Cell_type_specific
cg15947534	-7.41836	18.4527	9.72399e-13	4.03532e-10	0.0480664	FALSE	TRUE	DMR_57	0.0480664	FALSE	NA	CCDC27	TSS200
cg27147615	-7.41635	18.4402	9.85193e-13	4.08319e-10	0.00508786	FALSE	FALSE	NA	NA	FALSE	NA	LOC646982;LOC646982	Body;Body	Unclassified_Cell_type_specific
cg13608733	-7.41101	18.407	1.01986e-12	4.21612e-10	0.0339627	FALSE	FALSE	NA	NA	FALSE	NA
cg15817705	-7.41101	18.407	1.01987e-12	4.21612e-10	0.0968897	FALSE	FALSE	NA	NA	TRUE	Female
cg02389513	-7.41046	18.4036	1.0235e-12	4.22573e-10	0.0466159	FALSE	FALSE	NA	NA	FALSE	NA
cg19890059	-7.40662	18.3796	1.04935e-12	4.32697e-10	0.0390122	FALSE	FALSE	NA	NA	TRUE	Female
cg20168823	-7.40482	18.3684	1.06163e-12	4.37205e-10	0.119531	TRUE	FALSE	NA	NA	FALSE	NA	BRUNOL4;BRUNOL4;BRUNOL4;BRUNOL4	Body;Body;Body;Body
cg26101277	-7.40423	18.3648	1.06568e-12	4.38316e-10	0.0149333	FALSE	TRUE	DMR_17	0.0149333	TRUE	Male	CCL1	TSS200
cg04995846	-7.40251	18.3541	1.07763e-12	4.42665e-10	0.0398761	FALSE	FALSE	NA	NA	FALSE	NA	SHC1;SHC1;SHC1;SHC1	5'UTR;5'UTR;TSS200;TSS200
cg04461867	-7.40142	18.3472	1.08529e-12	4.45249e-10	0.0723155	FALSE	FALSE	NA	NA	FALSE	NA	SERPINA11	TSS200
cg16236851	-7.39964	18.3362	1.09786e-12	4.49839e-10	0.0595558	FALSE	FALSE	NA	NA	FALSE	NA
cg15094236	-7.39289	18.2942	1.14694e-12	4.69355e-10	0.0312706	FALSE	FALSE	NA	NA	TRUE	Male	LOC285768;LOC285768	Body;Body
cg13351552	-7.38627	18.2531	1.19708e-12	4.89253e-10	0.0587247	FALSE	FALSE	NA	NA	FALSE	NA	DHRS7C	Body
cg03069736	-7.38531	18.2471	1.2046e-12	4.91707e-10	0.033937	FALSE	FALSE	NA	NA	FALSE	NA	CD300C;CD300C	1stExon;5'UTR
cg24119717	-7.38398	18.2388	1.21496e-12	4.95312e-10	0.0376269	FALSE	FALSE	NA	NA	FALSE	NA
cg13202082	-7.38301	18.2328	1.22264e-12	4.97816e-10	0.0125536	FALSE	FALSE	NA	NA	TRUE	Male	CLSTN1;CLSTN1	Body;Body
cg22272803	-7.38065	18.2181	1.24146e-12	5.04845e-10	0.0525013	FALSE	FALSE	NA	NA	FALSE	NA
cg24402372	-7.37771	18.1999	1.26526e-12	5.1388e-10	0.0832222	FALSE	TRUE	DMR_42	0.0832222	FALSE	NA			Unclassified_Cell_type_specific
cg06850005	-7.37632	18.1913	1.27666e-12	5.1786e-10	0.0255545	FALSE	FALSE	NA	NA	FALSE	NA
cg07687070	-7.3697	18.1502	1.33242e-12	5.39805e-10	0.0857254	FALSE	TRUE	DMR_65	0.0857254	FALSE	NA
cg12587985	-7.36783	18.1386	1.3486e-12	5.45676e-10	0.0934881	FALSE	FALSE	NA	NA	FALSE	NA
cg07967531	-7.3665	18.1303	1.36026e-12	5.49709e-10	0.0892584	FALSE	FALSE	NA	NA	FALSE	NA
cg01343041	7.36538	18.1234	1.37016e-12	5.52874e-10	-0.0814201	FALSE	TRUE	DMR_30	-0.0814201	FALSE	NA	C2orf84	TSS200
cg27483367	-7.36523	18.1224	1.37151e-12	5.52874e-10	0.0982324	FALSE	FALSE	NA	NA	FALSE	NA
cg18269382	-7.36261	18.1062	1.39485e-12	5.61585e-10	0.0592874	FALSE	FALSE	NA	NA	FALSE	NA	C14orf166B	Body
cg14905577	-7.36212	18.1032	1.39929e-12	5.62673e-10	0.0337494	FALSE	FALSE	NA	NA	FALSE	NA	ALK	Body
cg20141817	-7.36095	18.096	1.40986e-12	5.66222e-10	0.0367239	FALSE	FALSE	NA	NA	TRUE	Female	SPRR2G	TSS1500
cg01827761	-7.35772	18.0759	1.43954e-12	5.77426e-10	0.0473594	FALSE	FALSE	NA	NA	FALSE	NA	KLHDC7A	TSS1500
cg22333583	-7.35682	18.0704	1.44794e-12	5.80079e-10	0.0351503	FALSE	TRUE	DMR_22	0.0351503	FALSE	NA	KRT76	TSS1500	Unclassified_Cell_type_specific
cg01396872	7.35529	18.0609	1.46234e-12	5.85123e-10	-0.0258102	FALSE	FALSE	NA	NA	FALSE	NA	NAGK	TSS1500	Promoter_Associated
cg27592309	-7.35502	18.0592	1.46489e-12	5.85423e-10	0.0422959	FALSE	FALSE	NA	NA	FALSE	NA
cg11523134	-7.35345	18.0495	1.4798e-12	5.9065e-10	0.0757691	FALSE	FALSE	NA	NA	TRUE	Female	TP73;TP73;TP73;TP73	TSS1500;TSS1500;Body;TSS1500
cg13721134	-7.35203	18.0407	1.49338e-12	5.95338e-10	0.0421033	FALSE	FALSE	NA	NA	FALSE	NA	CA3	TSS1500
cg21846488	-7.35172	18.0387	1.49642e-12	5.95817e-10	0.052829	FALSE	FALSE	NA	NA	TRUE	Female	LCE4A	TSS1500
cg08245989	-7.3485	18.0188	1.52773e-12	6.07539e-10	0.0585385	FALSE	FALSE	NA	NA	FALSE	NA
cg01202519	7.34733	18.0116	1.53935e-12	6.1141e-10	-0.0764371	FALSE	FALSE	NA	NA	FALSE	NA
cg00983637	-7.34697	18.0094	1.54287e-12	6.12055e-10	0.00381574	FALSE	FALSE	NA	NA	FALSE	NA	AIM1L	Body	Unclassified
cg01378159	-7.34624	18.0048	1.55017e-12	6.14201e-10	0.0301409	FALSE	FALSE	NA	NA	FALSE	NA	CYTH4	Body	Promoter_Associated
cg14629055	7.34227	17.9803	1.59036e-12	6.29357e-10	-0.0346021	FALSE	FALSE	NA	NA	FALSE	NA	ANKRD33B	TSS1500
cg24362923	-7.34002	17.9664	1.61354e-12	6.36959e-10	0.00219856	FALSE	FALSE	NA	NA	FALSE	NA	ELOVL3	TSS1500	Unclassified
cg02192117	-7.33986	17.9654	1.61521e-12	6.36959e-10	0.0263878	FALSE	FALSE	NA	NA	FALSE	NA	TNRC18	Body	NonGene_Associated_Cell_type_specific
cg03297192	-7.33984	17.9652	1.61547e-12	6.36959e-10	0.0686042	FALSE	TRUE	DMR_20	0.0686042	FALSE	NA	CCL11	TSS1500
cg15936446	7.33931	17.962	1.62096e-12	6.38346e-10	-0.0866984	FALSE	FALSE	NA	NA	FALSE	NA
cg05223158	-7.3343	17.931	1.67416e-12	6.58497e-10	0.0904432	FALSE	FALSE	NA	NA	FALSE	NA	COL6A3;COL6A3;COL6A3	Body;Body;Body
cg24396973	7.3325	17.9199	1.69358e-12	6.6533e-10	-0.0652694	FALSE	FALSE	NA	NA	FALSE	NA	RYR1;RYR1	Body;Body	Unclassified_Cell_type_specific
cg08421587	-7.3318	17.9155	1.7013e-12	6.6755e-10	0.0764956	FALSE	TRUE	DMR_21	0.0764956	FALSE	NA			Unclassified_Cell_type_specific
cg20768358	-7.33102	17.9107	1.70982e-12	6.70083e-10	0.0998789	FALSE	FALSE	NA	NA	FALSE	NA	TP73	5'UTR
cg10274022	-7.32899	17.8982	1.7323e-12	6.78075e-10	0.0316855	FALSE	FALSE	NA	NA	FALSE	NA	PLD3;PLD3	5'UTR;5'UTR	Unclassified
cg23862698	-7.3251	17.8741	1.77619e-12	6.94415e-10	0.0320202	FALSE	FALSE	NA	NA	FALSE	NA			Unclassified_Cell_type_specific
cg25616829	-7.32425	17.8689	1.78589e-12	6.97366e-10	0.0720351	FALSE	FALSE	NA	NA	FALSE	NA
cg17460445	-7.32109	17.8494	1.82256e-12	7.10829e-10	0.0312049	FALSE	FALSE	NA	NA	FALSE	NA	PRSS50	TSS1500	Unclassified_Cell_type_specific
cg00212521	7.31889	17.8358	1.84854e-12	7.20097e-10	-0.0473274	FALSE	FALSE	NA	NA	FALSE	NA	FMN2	Body
cg23540938	-7.31781	17.8291	1.86142e-12	7.2424e-10	0.104912	TRUE	TRUE	DMR_41	0.104912	TRUE	Female	PIAS2;PIAS2	Body;Body
cg16865475	7.31714	17.825	1.86941e-12	7.2648e-10	-0.0557302	FALSE	TRUE	DMR_52	-0.0557302	FALSE	NA	RYR1;RYR1	Body;Body
cg08524803	-7.31291	17.7989	1.921e-12	7.45634e-10	0.0778488	FALSE	FALSE	NA	NA	TRUE	Female	ZNF423	Body
cg19524572	-7.31222	17.7946	1.92956e-12	7.47198e-10	0.0715943	FALSE	TRUE	DMR_27	0.0715943	FALSE	NA			Unclassified
cg20483374	-7.31221	17.7946	1.92964e-12	7.47198e-10	0.0402847	FALSE	FALSE	NA	NA	FALSE	NA	C1QTNF5;MFRP	5'UTR;3'UTR
cg15334916	-7.31183	17.7922	1.93434e-12	7.48124e-10	0.0566885	FALSE	FALSE	NA	NA	FALSE	NA	COL13A1;COL13A1;COL13A1;COL13A1;COL13A1;COL13A1;COL13A1;COL13A1;COL13A1;COL13A1;COL13A1;COL13A1;COL13A1;COL13A1;COL13A1;COL13A1;COL13A1;COL13A1;COL13A1;COL13A1	Body;Body;Body;Body;Body;Body;Body;Body;Body;Body;Body;Body;Body;Body;Body;Body;Body;Body;Body;Body
cg25295825	-7.30835	17.7708	1.97804e-12	7.64112e-10	0.04919	FALSE	FALSE	NA	NA	FALSE	NA	CXCR7	Body
cg10153349	-7.30785	17.7677	1.9844e-12	7.65659e-10	0.0512398	FALSE	FALSE	NA	NA	FALSE	NA	SPON1	TSS200
cg24092773	-7.30719	17.7636	1.99281e-12	7.67989e-10	0.0431557	FALSE	FALSE	NA	NA	FALSE	NA
cg14801864	-7.30694	17.7621	1.9961e-12	7.68342e-10	0.0387776	FALSE	FALSE	NA	NA	FALSE	NA	BFSP1	TSS1500
cg23648239	-7.30653	17.7595	2.00136e-12	7.69452e-10	0.0746976	FALSE	FALSE	NA	NA	FALSE	NA
cg00494544	-7.30546	17.7529	2.01516e-12	7.7344e-10	0.0305514	FALSE	FALSE	NA	NA	FALSE	NA	PPP1R2	Body
cg12480562	-7.30535	17.7523	2.0165e-12	7.7344e-10	0.0423675	FALSE	FALSE	NA	NA	FALSE	NA	CST11;CST11	TSS1500;TSS1500
cg06200514	-7.30517	17.7511	2.01892e-12	7.73453e-10	0.0654668	FALSE	FALSE	NA	NA	FALSE	NA	NLRP14	5'UTR
cg01727764	-7.30437	17.7463	2.02925e-12	7.7649e-10	0.0677295	FALSE	FALSE	NA	NA	FALSE	NA
cg09577144	-7.30386	17.7431	2.03596e-12	7.78138e-10	0.0432462	FALSE	FALSE	NA	NA	FALSE	NA	DNAH17	TSS200
cg08007647	7.30238	17.734	2.05536e-12	7.84629e-10	-0.0744216	FALSE	FALSE	NA	NA	FALSE	NA	C1orf146	5'UTR
cg08841098	-7.30215	17.7325	2.05846e-12	7.8489e-10	0.0735228	FALSE	FALSE	NA	NA	FALSE	NA
cg13612583	-7.29992	17.7188	2.08808e-12	7.95248e-10	0.103055	TRUE	FALSE	NA	NA	FALSE	NA
cg03009240	-7.29819	17.7082	2.11133e-12	8.03158e-10	0.0359261	FALSE	FALSE	NA	NA	FALSE	NA	FZR1	5'UTR
cg26281310	-7.29659	17.6983	2.13317e-12	8.10513e-10	0.0582153	FALSE	FALSE	NA	NA	FALSE	NA
cg02563349	-7.29503	17.6887	2.15459e-12	8.17694e-10	0.0533516	FALSE	TRUE	DMR_5	0.0533516	FALSE	NA			Unclassified_Cell_type_specific
cg27250607	-7.29469	17.6866	2.15933e-12	8.18537e-10	0.0631605	FALSE	TRUE	DMR_26	0.0631605	FALSE	NA
cg07883869	-7.29326	17.6778	2.17917e-12	8.25091e-10	0.0359533	FALSE	FALSE	NA	NA	FALSE	NA			Unclassified_Cell_type_specific
cg04221650	-7.28846	17.6482	2.24734e-12	8.49303e-10	0.0804257	FALSE	FALSE	NA	NA	TRUE	Female	LCE4A;LCE4A	1stExon;3'UTR
cg02927252	-7.28839	17.6478	2.24836e-12	8.49303e-10	0.0933987	FALSE	FALSE	NA	NA	FALSE	NA	KIAA1026;KIAA1026	Body;Body	Unclassified_Cell_type_specific
cg14933439	-7.2833	17.6165	2.3229e-12	8.76438e-10	0.0372138	FALSE	FALSE	NA	NA	FALSE	NA	C16orf78	TSS200
cg03985630	-7.27867	17.5881	2.3927e-12	9.01726e-10	0.0764488	FALSE	FALSE	NA	NA	TRUE	Female	ZNF618	Body
cg22866121	-7.27849	17.5869	2.39551e-12	9.01736e-10	0.0907627	FALSE	FALSE	NA	NA	FALSE	NA	IQCA1	Body
cg07161397	-7.27559	17.5691	2.44035e-12	9.17549e-10	0.0479135	FALSE	FALSE	NA	NA	FALSE	NA
cg10025865	-7.27287	17.5524	2.48328e-12	9.32608e-10	0.0610751	FALSE	TRUE	DMR_25	0.0610751	FALSE	NA	SERPINA6;SERPINA6	5'UTR;1stExon
cg20666585	-7.26971	17.533	2.53394e-12	9.50534e-10	0.0564197	FALSE	FALSE	NA	NA	FALSE	NA			Unclassified_Cell_type_specific
cg00011513	-7.26629	17.512	2.59012e-12	9.70482e-10	0.0412366	FALSE	FALSE	NA	NA	FALSE	NA	LCE5A	3'UTR
cg09906458	-7.26494	17.5037	2.61259e-12	9.77617e-10	0.0474648	FALSE	FALSE	NA	NA	FALSE	NA	PRND;PRND	5'UTR;1stExon
cg24796998	-7.26478	17.5027	2.61519e-12	9.77617e-10	0.0720884	FALSE	FALSE	NA	NA	FALSE	NA
cg04179148	-7.26337	17.494	2.6389e-12	9.85342e-10	0.0465216	FALSE	TRUE	DMR_3	0.0465216	FALSE	NA	SERPINA1;SERPINA1;SERPINA1;SERPINA1;SERPINA1;SERPINA1;SERPINA1;SERPINA1;SERPINA1;SERPINA1	TSS1500;TSS1500;TSS1500;TSS1500;TSS1500;TSS1500;TSS1500;TSS1500;TSS1500;TSS1500
cg01763636	7.26144	17.4822	2.67173e-12	9.96454e-10	-0.0212835	FALSE	FALSE	NA	NA	FALSE	NA	EP400NL	TSS1500	Promoter_Associated
cg00339740	7.26061	17.4771	2.68592e-12	1.00059e-09	-0.0884784	FALSE	FALSE	NA	NA	FALSE	NA
cg21400296	7.25911	17.4679	2.7117e-12	1.00904e-09	-0.0365887	FALSE	FALSE	NA	NA	TRUE	Female	NCKAP5;NCKAP5	Body;Body	Unclassified_Cell_type_specific
cg14560670	-7.25706	17.4553	2.74755e-12	1.02121e-09	0.0591618	FALSE	FALSE	NA	NA	FALSE	NA	LOC145837	Body
cg15173190	-7.25519	17.4439	2.78051e-12	1.03227e-09	0.0468401	FALSE	FALSE	NA	NA	FALSE	NA
cg22157239	-7.25452	17.4398	2.79239e-12	1.0355e-09	0.0516395	FALSE	FALSE	NA	NA	FALSE	NA	PAX7;PAX7;PAX7	Body;Body;Body
cg12107247	-7.25287	17.4297	2.82196e-12	1.04527e-09	0.0381787	FALSE	FALSE	NA	NA	FALSE	NA
cg00981443	-7.25225	17.4258	2.83328e-12	1.04764e-09	0.0600406	FALSE	FALSE	NA	NA	FALSE	NA	LCE4A	TSS1500
cg09897604	-7.25216	17.4253	2.83483e-12	1.04764e-09	0.0420751	FALSE	FALSE	NA	NA	FALSE	NA	WDFY4;WDFY4	5'UTR;1stExon
cg17864156	-7.25133	17.4202	2.84994e-12	1.05203e-09	0.0718785	FALSE	TRUE	DMR_15	0.0718785	FALSE	NA	CCL2	Body
cg00146928	-7.24306	17.3695	3.00436e-12	1.10777e-09	0.0548685	FALSE	TRUE	DMR_47	0.0548685	FALSE	NA	A2M	TSS1500
cg02725453	-7.24123	17.3583	3.03973e-12	1.11953e-09	0.0278841	FALSE	FALSE	NA	NA	FALSE	NA	ZBED4	5'UTR
cg23817637	-7.24013	17.3515	3.06123e-12	1.12617e-09	0.095051	FALSE	FALSE	NA	NA	FALSE	NA	CLRN3	TSS1500
cg25129750	-7.23716	17.3334	3.11965e-12	1.14636e-09	0.0754921	FALSE	FALSE	NA	NA	FALSE	NA	PPP4R4;PPP4R4	Body;Body
cg06766960	-7.23486	17.3193	3.16575e-12	1.16198e-09	0.0719778	FALSE	FALSE	NA	NA	FALSE	NA
cg25889160	-7.23451	17.3171	3.17288e-12	1.16328e-09	0.0173027	FALSE	FALSE	NA	NA	TRUE	Female	SERPINA5	TSS1500
cg02732152	-7.23206	17.3021	3.22289e-12	1.18029e-09	0.0601347	FALSE	FALSE	NA	NA	TRUE	Male	DOCK2	Body
cg02717454	-7.23099	17.2956	3.2449e-12	1.18701e-09	0.0601027	FALSE	FALSE	NA	NA	FALSE	NA	CREBBP;CREBBP	Body;Body	Promoter_Associated_Cell_type_specific
cg03461784	-7.22687	17.2704	3.33121e-12	1.2172e-09	0.0332842	FALSE	FALSE	NA	NA	FALSE	NA
cg01714932	-7.2262	17.2663	3.34538e-12	1.221e-09	0.0970554	FALSE	FALSE	NA	NA	FALSE	NA	PZP	1stExon
cg21782315	-7.22537	17.2612	3.36313e-12	1.2261e-09	0.0528038	FALSE	FALSE	NA	NA	FALSE	NA
cg26038022	7.22301	17.2468	3.41425e-12	1.24334e-09	-0.117621	TRUE	FALSE	NA	NA	FALSE	NA
cg10776186	7.22043	17.231	3.47064e-12	1.26246e-09	-0.0590234	FALSE	FALSE	NA	NA	FALSE	NA	NUPL1;NUPL1	TSS1500;TSS1500	Promoter_Associated
cg22541400	-7.22012	17.2291	3.47757e-12	1.26356e-09	0.0521083	FALSE	FALSE	NA	NA	FALSE	NA	GAS7;GAS7;GAS7;GAS7	Body;Body;Body;Body
cg22289837	-7.21948	17.2252	3.49186e-12	1.26733e-09	0.0546242	FALSE	FALSE	NA	NA	FALSE	NA	CA3	TSS1500
cg25017403	-7.2185	17.2192	3.51372e-12	1.27384e-09	0.0770841	FALSE	FALSE	NA	NA	FALSE	NA
cg16974832	-7.21719	17.2112	3.54308e-12	1.28305e-09	0.0668971	FALSE	FALSE	NA	NA	FALSE	NA			Unclassified_Cell_type_specific
cg03605420	7.21679	17.2088	3.55198e-12	1.28483e-09	-0.0225329	FALSE	FALSE	NA	NA	FALSE	NA	FAM169A	TSS200
cg12750431	-7.21644	17.2066	3.56011e-12	1.28634e-09	0.102825	TRUE	FALSE	NA	NA	FALSE	NA	CXCL12;CXCL12;CXCL12	3'UTR;Body;Body
cg19649018	-7.21545	17.2006	3.5825e-12	1.29299e-09	0.067531	FALSE	FALSE	NA	NA	FALSE	NA
cg06460691	7.21514	17.1987	3.58962e-12	1.29412e-09	-0.0372552	FALSE	FALSE	NA	NA	FALSE	NA	FAM169A	TSS1500
cg15757793	-7.21375	17.1902	3.6215e-12	1.30416e-09	0.0478656	FALSE	FALSE	NA	NA	FALSE	NA	HRNBP3	5'UTR
cg01798266	-7.21218	17.1806	3.6579e-12	1.31581e-09	0.0442159	FALSE	FALSE	NA	NA	FALSE	NA	PGLYRP4	5'UTR
cg00175823	-7.2116	17.1771	3.6714e-12	1.31774e-09	0.0620308	FALSE	FALSE	NA	NA	TRUE	Female			Unclassified_Cell_type_specific
cg07096247	-7.2116	17.1771	3.67142e-12	1.31774e-09	0.0945653	FALSE	FALSE	NA	NA	FALSE	NA
cg20048529	-7.20984	17.1663	3.71277e-12	1.33111e-09	0.0322213	FALSE	FALSE	NA	NA	FALSE	NA	SMURF1;SMURF1	Body;Body
cg22789605	-7.20524	17.1382	3.82293e-12	1.36909e-09	0.0726674	FALSE	FALSE	NA	NA	FALSE	NA	SLC11A2	5'UTR
cg13916080	-7.203	17.1246	3.87773e-12	1.38718e-09	0.0407169	FALSE	FALSE	NA	NA	FALSE	NA	ZBTB34	5'UTR
cg02655351	-7.2002	17.1075	3.94749e-12	1.41058e-09	0.014747	FALSE	FALSE	NA	NA	FALSE	NA	MEGF6	Body
cg14503489	-7.1989	17.0995	3.98025e-12	1.42072e-09	0.0317774	FALSE	FALSE	NA	NA	FALSE	NA
cg21831174	-7.19427	17.0713	4.09901e-12	1.4615e-09	0.0290183	FALSE	FALSE	NA	NA	FALSE	NA	MASP1;MASP1;MASP1	TSS1500;TSS1500;TSS1500
cg10506497	-7.19206	17.0579	4.15693e-12	1.47898e-09	0.0954673	FALSE	FALSE	NA	NA	FALSE	NA	DHRS7C	Body
cg03248767	-7.19205	17.0578	4.15716e-12	1.47898e-09	0.0607426	FALSE	FALSE	NA	NA	FALSE	NA	DHRS7C	Body
cg27043548	-7.18686	17.0262	4.29642e-12	1.52685e-09	0.0574824	FALSE	FALSE	NA	NA	FALSE	NA
cg03294619	-7.18521	17.0161	4.34176e-12	1.54127e-09	0.129573	TRUE	FALSE	NA	NA	FALSE	NA	NKX2-5;NKX2-5;NKX2-5	1stExon;1stExon;1stExon
cg07866909	-7.18374	17.0072	4.3824e-12	1.554e-09	0.0435114	FALSE	FALSE	NA	NA	FALSE	NA
cg26393356	-7.18227	16.9982	4.42337e-12	1.56681e-09	0.0292076	FALSE	FALSE	NA	NA	FALSE	NA
cg26703758	-7.18036	16.9866	4.47733e-12	1.58419e-09	0.0543515	FALSE	FALSE	NA	NA	FALSE	NA	KCNC1;KCNC1	Body;Body
cg13680337	-7.17587	16.9593	4.60663e-12	1.62817e-09	0.0548661	FALSE	FALSE	NA	NA	FALSE	NA	COL13A1;COL13A1;COL13A1;COL13A1;COL13A1;COL13A1;COL13A1;COL13A1;COL13A1;COL13A1;COL13A1;COL13A1;COL13A1;COL13A1;COL13A1;COL13A1;COL13A1;COL13A1;COL13A1;COL13A1	Body;Body;Body;Body;Body;Body;Body;Body;Body;Body;Body;Body;Body;Body;Body;Body;Body;Body;Body;Body
cg00204976	-7.1748	16.9528	4.63789e-12	1.63743e-09	0.0646633	FALSE	FALSE	NA	NA	FALSE	NA
cg06100161	-7.17241	16.9382	4.70895e-12	1.66071e-09	0.0563311	FALSE	FALSE	NA	NA	FALSE	NA	RORA	Body
cg20556988	-7.17129	16.9314	4.74239e-12	1.66941e-09	0.057708	FALSE	TRUE	DMR_17	0.057708	FALSE	NA	CCL1	1stExon	Unclassified_Cell_type_specific
cg21449429	-7.17124	16.9311	4.74392e-12	1.66941e-09	0.0408586	FALSE	FALSE	NA	NA	FALSE	NA
cg19341652	-7.17073	16.928	4.75908e-12	1.67292e-09	0.0503959	FALSE	FALSE	NA	NA	FALSE	NA	DSE;TSPYL1	TSS1500;1stExon	Unclassified
cg05782471	-7.16948	16.9204	4.79719e-12	1.6845e-09	0.0576372	FALSE	FALSE	NA	NA	FALSE	NA	TP73;TP73;TP73;TP73	Body;Body;Body;Body
cg21429551	-7.1693	16.9193	4.80258e-12	1.68456e-09	0.0174942	FALSE	FALSE	NA	NA	FALSE	NA	GARS	Body	Promoter_Associated
cg20100049	-7.16857	16.9149	4.8248e-12	1.69053e-09	0.0262741	FALSE	FALSE	NA	NA	FALSE	NA	SUV420H1;SUV420H1	5'UTR;5'UTR	Promoter_Associated
cg08123425	-7.16784	16.9104	4.8473e-12	1.69657e-09	0.0596498	FALSE	FALSE	NA	NA	FALSE	NA	GRIN2B	Body
cg15564619	-7.16671	16.9036	4.88198e-12	1.70687e-09	0.0125142	FALSE	FALSE	NA	NA	FALSE	NA	SKI	Body
cg14425869	-7.16569	16.8974	4.91362e-12	1.71608e-09	0.034782	FALSE	FALSE	NA	NA	TRUE	Female
cg24749860	-7.16314	16.8818	4.99371e-12	1.74218e-09	0.0414189	FALSE	FALSE	NA	NA	TRUE	Female
cg00495476	-7.16092	16.8684	5.0643e-12	1.7649e-09	0.0753299	FALSE	FALSE	NA	NA	FALSE	NA
cg24494617	-7.16075	16.8673	5.06975e-12	1.7649e-09	0.0627933	FALSE	FALSE	NA	NA	FALSE	NA	PEBP4	Body
cg12157646	7.16058	16.8663	5.07518e-12	1.7649e-09	-0.0107587	FALSE	FALSE	NA	NA	FALSE	NA	GPR39	Body
cg19537558	-7.15963	16.8605	5.10587e-12	1.77367e-09	0.0636908	FALSE	FALSE	NA	NA	FALSE	NA	ODZ2	Body
cg00911446	-7.15848	16.8536	5.14313e-12	1.7847e-09	0.0606153	FALSE	FALSE	NA	NA	FALSE	NA	CAMTA1	Body	Unclassified_Cell_type_specific
cg00324748	-7.15739	16.8469	5.17882e-12	1.79516e-09	0.0632016	FALSE	FALSE	NA	NA	FALSE	NA
cg15252429	-7.15467	16.8304	5.26856e-12	1.82432e-09	0.0507492	FALSE	FALSE	NA	NA	FALSE	NA	DHRS7C	Body
cg05184767	-7.15399	16.8263	5.29136e-12	1.83026e-09	0.0942101	FALSE	FALSE	NA	NA	FALSE	NA
cg16022081	-7.15254	16.8175	5.34005e-12	1.84513e-09	0.0436845	FALSE	FALSE	NA	NA	FALSE	NA	MMEL1;MMEL1	1stExon;5'UTR
cg19593660	-7.1522	16.8154	5.35162e-12	1.84716e-09	0.0578349	FALSE	FALSE	NA	NA	FALSE	NA	FLJ43860	Body
cg19628874	-7.15118	16.8092	5.38637e-12	1.85718e-09	0.0619371	FALSE	FALSE	NA	NA	FALSE	NA
cg05096756	-7.15074	16.8065	5.40141e-12	1.86038e-09	0.0525543	FALSE	FALSE	NA	NA	TRUE	Female	WDFY4	Body
cg26022064	-7.14931	16.7979	5.45031e-12	1.87523e-09	0.0428559	FALSE	FALSE	NA	NA	FALSE	NA	SMURF1;SMURF1	Body;Body
cg25471557	-7.14899	16.796	5.46126e-12	1.87701e-09	0.0699688	FALSE	FALSE	NA	NA	FALSE	NA	HSD11B1	5'UTR
ch.10.80061816F	-7.14828	16.7916	5.48601e-12	1.88351e-09	0.0153233	FALSE	FALSE	NA	NA	FALSE	NA
cg03405128	7.14723	16.7852	5.52257e-12	1.89406e-09	-0.0592649	FALSE	FALSE	NA	NA	FALSE	NA
cg21012125	-7.14673	16.7822	5.53987e-12	1.89798e-09	0.0471744	FALSE	FALSE	NA	NA	FALSE	NA
cg15059851	-7.14638	16.7801	5.55213e-12	1.90018e-09	0.0457942	FALSE	TRUE	DMR_8	0.0457942	FALSE	NA	IVL	TSS1500
cg11812233	7.14562	16.7755	5.57895e-12	1.90734e-09	-0.136701	TRUE	FALSE	NA	NA	FALSE	NA	LYPD1;LYPD1	Body;Body
cg26929394	-7.14458	16.7692	5.6159e-12	1.91795e-09	0.0362963	FALSE	FALSE	NA	NA	FALSE	NA
cg07488576	-7.13971	16.7397	5.79126e-12	1.97384e-09	0.0409363	FALSE	FALSE	NA	NA	FALSE	NA	SDPR	1stExon
cg20701531	-7.1397	16.7396	5.79171e-12	1.97384e-09	0.0463399	FALSE	FALSE	NA	NA	FALSE	NA	GLI2	Body
cg16577789	-7.13932	16.7373	5.80547e-12	1.97645e-09	0.0511023	FALSE	FALSE	NA	NA	FALSE	NA	PRIMA1	3'UTR	Unclassified_Cell_type_specific
cg00119241	-7.13653	16.7204	5.90875e-12	2.00949e-09	0.0697164	FALSE	FALSE	NA	NA	FALSE	NA	KIAA1026;KIAA1026	Body;Body
cg06468626	-7.1353	16.7129	5.95497e-12	2.02309e-09	0.0331647	FALSE	FALSE	NA	NA	FALSE	NA	FAM196B;DOCK2	TSS1500;Body
cg26621046	-7.13356	16.7024	6.02063e-12	2.04326e-09	0.0465902	FALSE	FALSE	NA	NA	FALSE	NA
cg02469838	-7.1325	16.6959	6.06131e-12	2.05491e-09	0.0312039	FALSE	FALSE	NA	NA	FALSE	NA
cg16773028	-7.13214	16.6938	6.07484e-12	2.05735e-09	0.0540872	FALSE	FALSE	NA	NA	FALSE	NA	KCNA2;KCNA2	5'UTR;1stExon
cg00238353	-7.13109	16.6874	6.11551e-12	2.06896e-09	0.0152496	FALSE	FALSE	NA	NA	FALSE	NA	PTPRE	5'UTR
cg25596289	-7.13086	16.686	6.12438e-12	2.0698e-09	0.0258832	FALSE	FALSE	NA	NA	FALSE	NA	PIRT;PIRT	1stExon;5'UTR	Unclassified_Cell_type_specific
cg15131789	-7.12288	16.6377	6.44035e-12	2.17291e-09	0.0493909	FALSE	FALSE	NA	NA	FALSE	NA
cg04017736	-7.12271	16.6367	6.44724e-12	2.17291e-09	0.07656	FALSE	FALSE	NA	NA	FALSE	NA
cg03366884	-7.12266	16.6364	6.44958e-12	2.17291e-09	0.0441567	FALSE	FALSE	NA	NA	FALSE	NA	PIK3R5	5'UTR	Unclassified
cg25363387	-7.12092	16.6258	6.5206e-12	2.19455e-09	0.0952418	FALSE	FALSE	NA	NA	FALSE	NA	CCDC46;CCDC46	TSS1500;Body
cg11653519	-7.11852	16.6114	6.61987e-12	2.22565e-09	0.0460171	FALSE	FALSE	NA	NA	FALSE	NA
cg27638284	-7.11404	16.5842	6.80958e-12	2.2854e-09	0.0523499	FALSE	FALSE	NA	NA	FALSE	NA
cg04142249	-7.11399	16.5839	6.8117e-12	2.2854e-09	0.0920986	FALSE	FALSE	NA	NA	TRUE	Female
cg19061798	-7.11375	16.5825	6.82212e-12	2.28653e-09	0.0664837	FALSE	FALSE	NA	NA	FALSE	NA
cg18472130	-7.11286	16.5771	6.86041e-12	2.29699e-09	0.108525	TRUE	FALSE	NA	NA	FALSE	NA
cg17826518	-7.10989	16.5592	6.98998e-12	2.33796e-09	0.0680679	FALSE	FALSE	NA	NA	FALSE	NA	PDPN;PDPN;PDPN;PDPN;PDPN;PDPN	1stExon;1stExon;5'UTR;Body;5'UTR;Body
cg19307391	-7.10882	16.5527	7.03731e-12	2.35136e-09	0.0932308	FALSE	FALSE	NA	NA	FALSE	NA	PAX3;PAX3;PAX3;PAX3;PAX3;PAX3	Body;Body;Body;Body;Body;Body
cg10806146	-7.10851	16.5508	7.05133e-12	2.35362e-09	0.0891532	FALSE	TRUE	DMR_56	0.0891532	FALSE	NA	SLC20A2	5'UTR
cg01186980	-7.10793	16.5473	7.07672e-12	2.35966e-09	0.0357054	FALSE	FALSE	NA	NA	FALSE	NA
cg16252727	7.10723	16.5431	7.10801e-12	2.36766e-09	-0.0523829	FALSE	FALSE	NA	NA	FALSE	NA	DMRTB1	1stExon
cg06365016	-7.10559	16.5331	7.18221e-12	2.38992e-09	0.0655704	FALSE	FALSE	NA	NA	FALSE	NA	PIWIL1	TSS1500
cg26963795	-7.1025	16.5145	7.32307e-12	2.43429e-09	0.0430928	FALSE	FALSE	NA	NA	FALSE	NA	SRR;SMG6;SMG6	TSS1500;5'UTR;Body	Unclassified
cg02089185	-7.10184	16.5105	7.35335e-12	2.44185e-09	0.131563	FALSE	FALSE	NA	NA	FALSE	NA	KCNMA1;KCNMA1;KCNMA1;KCNMA1	3'UTR;3'UTR;3'UTR;Body
cg17850642	-7.09501	16.4693	7.67634e-12	2.5465e-09	0.061199	FALSE	TRUE	DMR_34	0.061199	FALSE	NA	KRT74	TSS200
cg03437164	-7.09464	16.4671	7.69417e-12	2.54981e-09	0.0451332	FALSE	FALSE	NA	NA	FALSE	NA	LRFN2	5'UTR
cg14841828	-7.0915	16.4481	7.84798e-12	2.59631e-09	0.112073	TRUE	TRUE	DMR_33	0.112073	FALSE	NA	BCL11B;BCL11B	Body;Body	Promoter_Associated_Cell_type_specific
cg05293490	-7.09145	16.4478	7.85053e-12	2.59631e-09	0.0991077	FALSE	TRUE	DMR_27	0.0991077	FALSE	NA			Unclassified
cg24805559	-7.09102	16.4452	7.87145e-12	2.60058e-09	0.067028	FALSE	FALSE	NA	NA	TRUE	Female
cg05837890	-7.09068	16.4432	7.88827e-12	2.60348e-09	0.0813834	FALSE	FALSE	NA	NA	FALSE	NA	PRND	TSS200
cg21105477	-7.08899	16.433	7.97257e-12	2.62863e-09	0.0572928	FALSE	FALSE	NA	NA	FALSE	NA	PPP2CA	Body	Promoter_Associated
cg09338297	-7.08649	16.4179	8.09898e-12	2.6651e-09	0.0557741	FALSE	FALSE	NA	NA	FALSE	NA
cg27501686	-7.08648	16.4178	8.09963e-12	2.6651e-09	0.0831129	FALSE	FALSE	NA	NA	FALSE	NA	CACNA1C;CACNA1C;CACNA1C;CACNA1C;CACNA1C;CACNA1C;CACNA1C;CACNA1C;CACNA1C;CACNA1C;CACNA1C;CACNA1C;CACNA1C;CACNA1C;CACNA1C;CACNA1C;CACNA1C;CACNA1C;CACNA1C;CACNA1C;CACNA1C;CACNA1C;CACNA1C	Body;Body;Body;Body;Body;Body;Body;Body;Body;Body;Body;Body;Body;Body;Body;Body;Body;Body;Body;Body;Body;Body;Body
cg03764585	-7.08526	16.4104	8.16198e-12	2.68289e-09	0.027889	FALSE	FALSE	NA	NA	FALSE	NA	FMOD;FMOD	1stExon;5'UTR
cg01599460	7.08163	16.3886	8.35029e-12	2.74201e-09	-0.0854339	FALSE	FALSE	NA	NA	FALSE	NA	FLJ40434	Body
cg00380930	-7.0808	16.3836	8.39376e-12	2.75349e-09	0.0268351	FALSE	FALSE	NA	NA	FALSE	NA
cg11318133	-7.07948	16.3756	8.4638e-12	2.77366e-09	0.0810211	FALSE	FALSE	NA	NA	FALSE	NA	OAS2;OAS2;OAS2	TSS200;TSS200;TSS200	Promoter_Associated
cg10024799	-7.0783	16.3685	8.5268e-12	2.79149e-09	0.103161	TRUE	FALSE	NA	NA	FALSE	NA	CACNA1C;CACNA1C;CACNA1C;CACNA1C;CACNA1C;CACNA1C;CACNA1C;CACNA1C;CACNA1C;CACNA1C;CACNA1C;CACNA1C;CACNA1C;CACNA1C;CACNA1C;CACNA1C;CACNA1C;CACNA1C;CACNA1C;CACNA1C;CACNA1C;CACNA1C;CACNA1C	Body;Body;Body;Body;Body;Body;Body;Body;Body;Body;Body;Body;Body;Body;Body;Body;Body;Body;Body;Body;Body;Body;Body
cg02497558	7.07784	16.3657	8.55126e-12	2.79667e-09	-0.0464674	FALSE	FALSE	NA	NA	FALSE	NA	HOXB1	TSS1500
cg03998493	-7.07647	16.3575	8.62525e-12	2.81802e-09	0.100225	TRUE	FALSE	NA	NA	FALSE	NA
cg16046769	-7.07261	16.3343	8.8367e-12	2.8842e-09	0.0262718	FALSE	FALSE	NA	NA	FALSE	NA
cg05748238	-7.069	16.3125	9.03907e-12	2.9447e-09	0.0648816	FALSE	FALSE	NA	NA	FALSE	NA
cg14036079	-7.06898	16.3124	9.04023e-12	2.9447e-09	0.0569278	FALSE	FALSE	NA	NA	FALSE	NA
cg15946312	7.06732	16.3024	9.13504e-12	2.97259e-09	-0.0214128	FALSE	FALSE	NA	NA	FALSE	NA
cg27575899	-7.06565	16.2924	9.23107e-12	3.00083e-09	0.0248539	FALSE	FALSE	NA	NA	FALSE	NA
cg04880990	-7.06496	16.2882	9.27089e-12	3.01075e-09	0.0384284	FALSE	FALSE	NA	NA	TRUE	Male	KRT6A	TSS1500
cg12058490	-7.0633	16.2782	9.36837e-12	3.03937e-09	0.0738088	FALSE	TRUE	DMR_47	0.0738088	FALSE	NA	A2M	1stExon
cg04879750	-7.0603	16.2602	9.54592e-12	3.09387e-09	0.0242493	FALSE	FALSE	NA	NA	TRUE	Female
cg08655330	-7.05968	16.2565	9.58319e-12	3.10285e-09	0.0365246	FALSE	FALSE	NA	NA	FALSE	NA
cg07170546	-7.05937	16.2546	9.60175e-12	3.10576e-09	0.0827514	FALSE	FALSE	NA	NA	FALSE	NA	C10orf120	Body
cg19338222	7.05681	16.2392	9.7569e-12	3.15279e-09	-0.013985	FALSE	TRUE	DMR_52	-0.013985	FALSE	NA	RYR1;RYR1	Body;Body
cg14258143	-7.05518	16.2294	9.85713e-12	3.17945e-09	0.0431121	FALSE	FALSE	NA	NA	FALSE	NA	FAM167B	Body	Unclassified
cg17441982	-7.05515	16.2292	9.85903e-12	3.17945e-09	0.0650317	FALSE	FALSE	NA	NA	TRUE	Female	TP73;TP73;TP73;TP73	Body;Body;Body;Body
cg12114735	-7.05441	16.2248	9.90501e-12	3.19111e-09	0.0248109	FALSE	FALSE	NA	NA	FALSE	NA	TNNI3	Body	Unclassified_Cell_type_specific
cg07598331	7.0534	16.2187	9.96767e-12	3.2081e-09	-0.0550982	FALSE	FALSE	NA	NA	FALSE	NA	DMRTB1	Body
cg20974822	-7.05205	16.2106	1.00525e-11	3.23221e-09	0.0457576	FALSE	FALSE	NA	NA	FALSE	NA	MEGF6	Body	Unclassified
cg27541317	7.04876	16.1908	1.02619e-11	3.29625e-09	-0.0398945	FALSE	FALSE	NA	NA	FALSE	NA	BOLA1	Body	Promoter_Associated
cg06222062	-7.04811	16.187	1.03032e-11	3.30626e-09	0.0545964	FALSE	FALSE	NA	NA	FALSE	NA	PLA2G5	TSS200
cg24665265	-7.04791	16.1857	1.03165e-11	3.30724e-09	0.0424216	FALSE	FALSE	NA	NA	FALSE	NA			Promoter_Associated_Cell_type_specific
cg08903939	-7.0456	16.1718	1.04669e-11	3.35215e-09	0.0404756	FALSE	FALSE	NA	NA	FALSE	NA
cg15246825	-7.04532	16.1702	1.04853e-11	3.3547e-09	0.0415033	FALSE	FALSE	NA	NA	FALSE	NA	MUC21	3'UTR
cg00058026	-7.04336	16.1584	1.06146e-11	3.39275e-09	0.0664273	FALSE	TRUE	DMR_22	0.0664273	FALSE	NA	KRT76	TSS1500
cg24880736	-7.04081	16.1431	1.07853e-11	3.44389e-09	0.0590771	FALSE	FALSE	NA	NA	FALSE	NA
cg18654956	7.0368	16.1191	1.1059e-11	3.52782e-09	-0.0822539	FALSE	FALSE	NA	NA	FALSE	NA
cg19014435	-7.03303	16.0965	1.13228e-11	3.60841e-09	0.0582178	FALSE	FALSE	NA	NA	TRUE	Female
cg04804770	-7.03089	16.0836	1.14754e-11	3.65347e-09	0.0811318	FALSE	TRUE	DMR_55	0.0811318	FALSE	NA	GLI2	Body
cg06759085	-7.02912	16.073	1.16033e-11	3.69056e-09	0.0838457	FALSE	FALSE	NA	NA	FALSE	NA	NAB1	3'UTR
cg06847237	-7.02767	16.0643	1.17084e-11	3.72035e-09	0.046945	FALSE	FALSE	NA	NA	FALSE	NA
cg02178763	-7.02411	16.043	1.19716e-11	3.80024e-09	0.0522185	FALSE	FALSE	NA	NA	FALSE	NA
cg16606347	-7.02371	16.0406	1.20016e-11	3.80604e-09	0.0415361	FALSE	FALSE	NA	NA	FALSE	NA	EBF3	Body
cg17208060	-7.02338	16.0386	1.20267e-11	3.81027e-09	0.063435	FALSE	FALSE	NA	NA	FALSE	NA	GREB1;GREB1;GREB1	1stExon;5'UTR;5'UTR
cg18390991	-7.0229	16.0357	1.2063e-11	3.81543e-09	0.0660221	FALSE	FALSE	NA	NA	TRUE	Male
cg07758738	7.0227	16.0346	1.20778e-11	3.81543e-09	-0.0214194	FALSE	FALSE	NA	NA	FALSE	NA			Unclassified_Cell_type_specific
cg06646112	-7.02269	16.0345	1.20783e-11	3.81543e-09	0.05734	FALSE	FALSE	NA	NA	TRUE	Female	TP73;TP73;TP73;TP73	Body;Body;Body;Body	Unclassified_Cell_type_specific
cg09565597	-7.01849	16.0094	1.23992e-11	3.91299e-09	0.0325375	FALSE	FALSE	NA	NA	FALSE	NA	BCL11A;BCL11A;BCL11A	Body;Body;Body
cg19994384	-7.01622	15.9957	1.25768e-11	3.96516e-09	0.0427443	FALSE	FALSE	NA	NA	FALSE	NA
cg17974424	-7.01576	15.993	1.26124e-11	3.97253e-09	0.0851629	FALSE	FALSE	NA	NA	FALSE	NA
cg13896650	-7.01476	15.987	1.26918e-11	3.99365e-09	0.0182635	FALSE	FALSE	NA	NA	FALSE	NA
cg20979979	-7.01367	15.9805	1.27779e-11	4.01683e-09	0.0393927	FALSE	FALSE	NA	NA	FALSE	NA	SCOC	5'UTR
cg14236665	-7.01147	15.9673	1.29549e-11	4.06853e-09	0.0473388	FALSE	FALSE	NA	NA	FALSE	NA	GDI2;GDI2	Body;Body	Promoter_Associated_Cell_type_specific
cg23590827	7.00873	15.9509	1.31783e-11	4.13468e-09	-0.0429728	FALSE	FALSE	NA	NA	FALSE	NA	C1orf146	TSS200
cg07830126	-7.00564	15.9324	1.34347e-11	4.21106e-09	0.0424396	FALSE	FALSE	NA	NA	FALSE	NA	MEGF6;MIR551A	Body;TSS1500
cg10091408	-7.00438	15.9249	1.35406e-11	4.24016e-09	0.0393065	FALSE	FALSE	NA	NA	FALSE	NA
cg00338479	-7.00334	15.9187	1.36282e-11	4.26348e-09	0.0396158	FALSE	FALSE	NA	NA	FALSE	NA
cg01152374	-7.0011	15.9054	1.38196e-11	4.31918e-09	0.0842824	FALSE	FALSE	NA	NA	FALSE	NA
cg17200441	-7.00092	15.9043	1.38354e-11	4.31995e-09	0.0354367	FALSE	FALSE	NA	NA	FALSE	NA	KRT83	TSS200
cg05371552	-6.99974	15.8972	1.39378e-11	4.34773e-09	0.0728109	FALSE	FALSE	NA	NA	FALSE	NA	VIPR2	Body
cg05765796	-6.99627	15.8765	1.42424e-11	4.43846e-09	0.0666061	FALSE	FALSE	NA	NA	FALSE	NA
cg25567337	-6.99562	15.8726	1.42999e-11	4.45212e-09	0.104439	TRUE	FALSE	NA	NA	FALSE	NA	C20orf166;C20orf166;C20orf200	1stExon;5'UTR;5'UTR	Unclassified_Cell_type_specific
cg05132077	-6.99276	15.8555	1.45572e-11	4.52599e-09	0.0546933	FALSE	FALSE	NA	NA	FALSE	NA			Unclassified_Cell_type_specific
cg12048425	-6.99267	15.855	1.45651e-11	4.52599e-09	0.0273977	FALSE	FALSE	NA	NA	FALSE	NA	TRIP12	5'UTR	Promoter_Associated_Cell_type_specific
cg07743702	-6.99094	15.8446	1.47229e-11	4.57063e-09	0.0187724	FALSE	FALSE	NA	NA	FALSE	NA
cg15584445	-6.99045	15.8417	1.4768e-11	4.58024e-09	0.0375407	FALSE	FALSE	NA	NA	TRUE	Male	LOC100190940	TSS200	NonGene_Associated
cg07533617	-6.98912	15.8338	1.48903e-11	4.61378e-09	0.0659738	FALSE	FALSE	NA	NA	FALSE	NA	DSCAML1	Body
cg14459059	-6.98677	15.8198	1.51099e-11	4.67735e-09	0.0337472	FALSE	FALSE	NA	NA	TRUE	Male			Unclassified_Cell_type_specific
cg05170353	-6.98593	15.8147	1.5189e-11	4.69734e-09	0.0601516	FALSE	FALSE	NA	NA	FALSE	NA
cg08435240	-6.98496	15.8089	1.52812e-11	4.71984e-09	0.0655376	FALSE	FALSE	NA	NA	TRUE	Female	KCNJ15;KCNJ15;KCNJ15	5'UTR;5'UTR;TSS1500
cg26617637	-6.98486	15.8083	1.52909e-11	4.71984e-09	0.0431063	FALSE	FALSE	NA	NA	FALSE	NA	WISP1;WISP1;WISP1;WISP1	5'UTR;5'UTR;1stExon;1stExon
cg25150953	-6.98333	15.7992	1.54368e-11	4.76036e-09	0.0888514	FALSE	FALSE	NA	NA	FALSE	NA	LIMCH1;LIMCH1;LIMCH1	Body;Body;Body
cg10519996	-6.98229	15.793	1.5537e-11	4.78669e-09	0.0798057	FALSE	FALSE	NA	NA	FALSE	NA
cg03218192	6.98089	15.7847	1.56731e-11	4.82404e-09	-0.0845154	FALSE	FALSE	NA	NA	FALSE	NA	AP2B1;AP2B1;AP2B1;AP2B1	1stExon;5'UTR;5'UTR;1stExon	Unclassified
cg24148361	-6.97968	15.7775	1.57906e-11	4.85559e-09	0.0494329	FALSE	FALSE	NA	NA	FALSE	NA
cg11253737	-6.97852	15.7706	1.59052e-11	4.88621e-09	0.022359	FALSE	FALSE	NA	NA	FALSE	NA	NFASC;NFASC;NFASC;NFASC;NFASC	TSS1500;TSS1500;TSS1500;TSS1500;TSS1500
cg01039498	-6.97276	15.7362	1.64852e-11	5.05959e-09	0.0756425	FALSE	FALSE	NA	NA	FALSE	NA	KRT3	TSS1500
cg03068497	-6.97091	15.7252	1.66759e-11	5.11327e-09	0.0264993	FALSE	FALSE	NA	NA	FALSE	NA	GARS	Body	Promoter_Associated
cg25274157	6.96846	15.7106	1.69317e-11	5.18679e-09	-0.0222972	FALSE	FALSE	NA	NA	FALSE	NA	NDUFA13;TSSK6	TSS1500;TSS200	Promoter_Associated
cg27000831	-6.96783	15.7069	1.69973e-11	5.20198e-09	0.0487053	FALSE	FALSE	NA	NA	FALSE	NA	CCL8	TSS1500
cg24364827	6.96616	15.6969	1.71749e-11	5.25136e-09	-0.029743	FALSE	FALSE	NA	NA	FALSE	NA	BOLA1	Body	Promoter_Associated
cg24094029	-6.95835	15.6504	1.80285e-11	5.50717e-09	0.0443162	FALSE	TRUE	DMR_36	0.0443162	FALSE	NA	KRT73	TSS1500
cg16236296	-6.95655	15.6397	1.82307e-11	5.56369e-09	0.0750363	FALSE	FALSE	NA	NA	FALSE	NA
cg00120416	-6.95622	15.6378	1.82674e-11	5.56965e-09	0.0499542	FALSE	FALSE	NA	NA	TRUE	Female
cg18891824	-6.95599	15.6364	1.8294e-11	5.57252e-09	0.0321822	FALSE	FALSE	NA	NA	TRUE	Female
cg12364755	-6.9558	15.6353	1.83153e-11	5.57378e-09	0.033402	FALSE	FALSE	NA	NA	FALSE	NA	PAFAH1B1	5'UTR	Promoter_Associated
cg14720274	-6.9547	15.6287	1.84405e-11	5.60661e-09	0.0680315	FALSE	FALSE	NA	NA	FALSE	NA	RORA	Body
cg23699041	6.95388	15.6238	1.85352e-11	5.62712e-09	-0.0385862	FALSE	FALSE	NA	NA	FALSE	NA	KIAA0317;FCF1	5'UTR;TSS1500	Promoter_Associated
cg10620457	-6.95381	15.6234	1.85427e-11	5.62712e-09	0.0603653	FALSE	FALSE	NA	NA	FALSE	NA	C8B	TSS1500
cg21006600	-6.9534	15.621	1.85899e-11	5.63616e-09	0.0931879	FALSE	FALSE	NA	NA	FALSE	NA	CACNA1C;CACNA1C;CACNA1C;CACNA1C;CACNA1C;CACNA1C;CACNA1C;CACNA1C;CACNA1C;CACNA1C;CACNA1C;CACNA1C;CACNA1C;CACNA1C;CACNA1C;CACNA1C;CACNA1C;CACNA1C;CACNA1C;CACNA1C;CACNA1C;CACNA1C;CACNA1C	Body;Body;Body;Body;Body;Body;Body;Body;Body;Body;Body;Body;Body;Body;Body;Body;Body;Body;Body;Body;Body;Body;Body
cg05951817	6.94845	15.5916	1.91696e-11	5.8065e-09	-0.0253805	FALSE	FALSE	NA	NA	FALSE	NA	SLC6A4	5'UTR
cg11399640	-6.94692	15.5825	1.93519e-11	5.85625e-09	0.0530939	FALSE	FALSE	NA	NA	FALSE	NA
cg18401108	-6.94643	15.5796	1.94106e-11	5.86853e-09	0.0771257	FALSE	FALSE	NA	NA	FALSE	NA
cg05072008	6.94587	15.5762	1.94788e-11	5.88364e-09	-0.0524886	FALSE	FALSE	NA	NA	FALSE	NA	FIGNL1;FIGNL1	TSS1500;TSS1500	Promoter_Associated
cg27539234	6.94425	15.5667	1.96743e-11	5.93717e-09	-0.0165884	FALSE	FALSE	NA	NA	FALSE	NA	GPS2	TSS1500	Promoter_Associated
cg26923084	-6.94293	15.5588	1.98365e-11	5.98056e-09	0.0634627	FALSE	FALSE	NA	NA	FALSE	NA	NID2	TSS1500
cg25924085	-6.94252	15.5563	1.9887e-11	5.9902e-09	0.0904051	FALSE	FALSE	NA	NA	FALSE	NA	C6orf10	Body
cg21489266	-6.94197	15.5531	1.9955e-11	6.00511e-09	0.0331291	FALSE	FALSE	NA	NA	FALSE	NA	LRRC2;TDGF1	5'UTR;TSS200
cg13792444	-6.94162	15.551	1.99974e-11	6.00705e-09	0.0451744	FALSE	FALSE	NA	NA	FALSE	NA	ASTN2;ASTN2;ASTN2;ASTN2	Body;Body;Body;Body
cg03628800	-6.94162	15.551	1.99986e-11	6.00705e-09	0.0320521	FALSE	FALSE	NA	NA	FALSE	NA
cg11525548	-6.94109	15.5479	2.00636e-11	6.02101e-09	0.0481359	FALSE	FALSE	NA	NA	FALSE	NA	CAMTA1	Body
cg26260995	-6.93984	15.5404	2.02201e-11	6.06235e-09	0.0429539	FALSE	FALSE	NA	NA	FALSE	NA			Unclassified
cg09231376	-6.93778	15.5282	2.04787e-11	6.13421e-09	0.0250044	FALSE	FALSE	NA	NA	TRUE	Female
cg24603464	-6.93277	15.4985	2.1124e-11	6.32168e-09	0.0855374	FALSE	FALSE	NA	NA	FALSE	NA	MLPH;MLPH	TSS200;TSS200
cg12612393	-6.93158	15.4914	2.12799e-11	6.36246e-09	0.0354534	FALSE	FALSE	NA	NA	FALSE	NA	MEGF6	Body
cg10813980	-6.93019	15.4832	2.14636e-11	6.41146e-09	0.0595793	FALSE	FALSE	NA	NA	FALSE	NA	FAM49A	5'UTR	Unclassified_Cell_type_specific
cg00904566	-6.92756	15.4676	2.18158e-11	6.50693e-09	0.0321476	FALSE	FALSE	NA	NA	FALSE	NA	DHRS7C	Body
cg01868128	-6.92751	15.4673	2.18234e-11	6.50693e-09	0.0528785	FALSE	FALSE	NA	NA	FALSE	NA	LCE5A	5'UTR
cg14344955	-6.92571	15.4566	2.2067e-11	6.57352e-09	0.0601708	FALSE	FALSE	NA	NA	FALSE	NA
cg18829411	6.92511	15.4531	2.21486e-11	6.59178e-09	-0.0383381	FALSE	FALSE	NA	NA	FALSE	NA	HMGN1	TSS1500
cg11811840	-6.9225	15.4376	2.25089e-11	6.69286e-09	0.0488258	FALSE	FALSE	NA	NA	FALSE	NA	UGT1A10;UGT1A1;UGT1A6;UGT1A8;UGT1A4;UGT1A3;UGT1A6;UGT1A9;UGT1A7;UGT1A5	Body;1stExon;Body;Body;Body;Body;Body;Body;Body;Body
cg17960556	-6.91882	15.4158	2.30279e-11	6.8409e-09	0.0363017	FALSE	FALSE	NA	NA	FALSE	NA
cg04423493	-6.91358	15.3848	2.37848e-11	7.0593e-09	0.0680604	FALSE	FALSE	NA	NA	FALSE	NA			Unclassified_Cell_type_specific
cg25509871	-6.91229	15.3771	2.39746e-11	7.10912e-09	0.0118362	FALSE	FALSE	NA	NA	TRUE	Male	PLD3;PLD3	5'UTR;5'UTR	Unclassified
cg15394297	-6.91183	15.3744	2.40438e-11	7.12312e-09	0.0544917	FALSE	FALSE	NA	NA	FALSE	NA
cg21357247	-6.91002	15.3637	2.43135e-11	7.19645e-09	0.0198057	FALSE	FALSE	NA	NA	FALSE	NA
cg09879334	-6.90945	15.3603	2.43988e-11	7.21509e-09	0.048616	FALSE	FALSE	NA	NA	FALSE	NA			Unclassified
cg19484680	-6.90901	15.3577	2.44662e-11	7.22844e-09	0.0515596	FALSE	FALSE	NA	NA	FALSE	NA	KRT78	Body
cg23858650	-6.90733	15.3478	2.47209e-11	7.29702e-09	0.0714951	FALSE	TRUE	DMR_5	0.0714951	FALSE	NA
cg12228319	-6.90647	15.3427	2.4852e-11	7.32906e-09	0.0553463	FALSE	FALSE	NA	NA	FALSE	NA	BRUNOL4;BRUNOL4;BRUNOL4;BRUNOL4	Body;Body;Body;Body
cg00637745	-6.90379	15.3268	2.52661e-11	7.43826e-09	0.0601575	FALSE	FALSE	NA	NA	FALSE	NA
cg02303399	-6.90378	15.3268	2.52682e-11	7.43826e-09	0.0836178	FALSE	TRUE	DMR_18	0.0836178	FALSE	NA	LELP1	TSS1500
cg07237397	-6.90175	15.3148	2.55868e-11	7.5252e-09	0.0385037	FALSE	FALSE	NA	NA	FALSE	NA	KRT78	TSS1500
cg01636591	-6.90081	15.3092	2.5736e-11	7.56223e-09	0.0371522	FALSE	FALSE	NA	NA	FALSE	NA	CCL8;CCL8	1stExon;5'UTR
cg04267691	-6.90057	15.3078	2.5773e-11	7.56551e-09	0.0375331	FALSE	FALSE	NA	NA	FALSE	NA	GAS7;GAS7;GAS7;GAS7;GAS7	Body;Body;Body;5'UTR;1stExon	Unclassified_Cell_type_specific
cg17509872	-6.90044	15.307	2.57939e-11	7.56551e-09	0.0437953	FALSE	FALSE	NA	NA	FALSE	NA	VPS37A;VPS37A;CNOT7;CNOT7	Body;Body;TSS1500;TSS1500
cg25832824	-6.90026	15.306	2.58228e-11	7.56717e-09	0.0972535	FALSE	TRUE	DMR_45	0.0972535	FALSE	NA	CMKLR1;CMKLR1;CMKLR1	TSS200;TSS200;TSS200
cg05868531	6.89988	15.3037	2.58839e-11	7.5782e-09	-0.0343324	FALSE	FALSE	NA	NA	FALSE	NA			Unclassified
cg23844013	-6.89666	15.2847	2.64028e-11	7.72315e-09	0.0830628	FALSE	FALSE	NA	NA	FALSE	NA	C8A	3'UTR
cg06581978	-6.89554	15.2781	2.65855e-11	7.76958e-09	0.0431377	FALSE	FALSE	NA	NA	FALSE	NA			Unclassified_Cell_type_specific
cg11115673	-6.89246	15.2599	2.70941e-11	7.9111e-09	0.0516759	FALSE	FALSE	NA	NA	TRUE	Male	C10orf72	3'UTR
cg01741971	-6.89189	15.2565	2.71899e-11	7.93192e-09	0.0666199	FALSE	FALSE	NA	NA	FALSE	NA
cg23013664	-6.89103	15.2514	2.73341e-11	7.9668e-09	0.0808463	FALSE	FALSE	NA	NA	FALSE	NA	COL13A1;COL13A1;COL13A1;COL13A1;COL13A1;COL13A1;COL13A1;COL13A1;COL13A1;COL13A1;COL13A1;COL13A1;COL13A1;COL13A1;COL13A1;COL13A1;COL13A1;COL13A1;COL13A1;COL13A1	Body;Body;Body;Body;Body;Body;Body;Body;Body;Body;Body;Body;Body;Body;Body;Body;Body;Body;Body;Body
cg02372856	-6.88929	15.2411	2.76294e-11	8.04563e-09	0.0446298	FALSE	FALSE	NA	NA	FALSE	NA
cg08647730	-6.88913	15.2402	2.76566e-11	8.04633e-09	0.0379759	FALSE	FALSE	NA	NA	FALSE	NA
cg06496041	-6.88485	15.2149	2.8395e-11	8.25376e-09	0.0506655	FALSE	FALSE	NA	NA	FALSE	NA	ERG;ERG;ERG;ERG	Body;Body;5'UTR;Body
cg05454446	6.88413	15.2107	2.85206e-11	8.28284e-09	-0.0411769	FALSE	FALSE	NA	NA	FALSE	NA	BMS1	TSS200	Promoter_Associated
cg02059082	6.88365	15.2079	2.86058e-11	8.30013e-09	-0.0373899	FALSE	FALSE	NA	NA	FALSE	NA	ZNF513;PPM1G;PPM1G	TSS1500;3'UTR;3'UTR	Promoter_Associated
cg16108710	-6.88275	15.2025	2.87654e-11	8.33897e-09	0.0789979	FALSE	FALSE	NA	NA	FALSE	NA			Unclassified
cg00535683	-6.88087	15.1915	2.90994e-11	8.42826e-09	0.040937	FALSE	TRUE	DMR_6	0.040937	FALSE	NA	SPRR2C	TSS200
cg01330741	-6.88029	15.1881	2.92029e-11	8.45069e-09	0.0661543	FALSE	FALSE	NA	NA	FALSE	NA
cg05440824	-6.87745	15.1713	2.97191e-11	8.59239e-09	0.0767997	FALSE	TRUE	DMR_15	0.0767997	FALSE	NA	CCL2	TSS1500
cg25254338	-6.8737	15.1492	3.0412e-11	8.78488e-09	0.0400255	FALSE	FALSE	NA	NA	FALSE	NA
cg08084339	-6.87106	15.1336	3.09091e-11	8.92053e-09	0.0909663	FALSE	FALSE	NA	NA	FALSE	NA
cg18016826	6.86915	15.1223	3.1275e-11	9.01811e-09	-0.01934	FALSE	FALSE	NA	NA	TRUE	Female	NSD1;NSD1	TSS200;TSS1500
cg26972554	6.86875	15.12	3.13513e-11	9.03207e-09	-0.0570956	FALSE	TRUE	DMR_16	-0.0570956	FALSE	NA	FLJ44606;FLJ44606	TSS1500;TSS1500	Promoter_Associated
cg24461814	-6.86715	15.1106	3.16609e-11	9.11316e-09	0.0865407	FALSE	FALSE	NA	NA	TRUE	Female	KRT84	1stExon
cg23680821	6.86402	15.0922	3.22756e-11	9.28184e-09	-0.0492635	FALSE	FALSE	NA	NA	FALSE	NA	C1orf59;C1orf59	TSS200;TSS1500	Promoter_Associated
cg10334416	-6.86247	15.083	3.2585e-11	9.36253e-09	0.0548074	FALSE	FALSE	NA	NA	FALSE	NA
cg24555591	6.86194	15.0799	3.2691e-11	9.38466e-09	-0.044538	FALSE	FALSE	NA	NA	FALSE	NA	ZEB2;ZEB2	Body;Body
cg06683316	-6.86136	15.0765	3.2808e-11	9.4099e-09	0.0223522	FALSE	FALSE	NA	NA	FALSE	NA
cg25538571	-6.86112	15.0751	3.28566e-11	9.41552e-09	0.0416443	FALSE	FALSE	NA	NA	FALSE	NA
cg02171093	-6.85967	15.0666	3.31495e-11	9.49108e-09	0.0368562	FALSE	FALSE	NA	NA	FALSE	NA	TCL1B;TCL1B	TSS1500;TSS1500
cg01985446	-6.85938	15.0648	3.3209e-11	9.4997e-09	0.0300444	FALSE	FALSE	NA	NA	FALSE	NA	ZMIZ1	5'UTR
cg01245393	-6.85765	15.0546	3.35646e-11	9.59296e-09	0.0648627	FALSE	FALSE	NA	NA	FALSE	NA
cg26288449	-6.85535	15.0411	3.40406e-11	9.72045e-09	0.0335573	FALSE	FALSE	NA	NA	FALSE	NA	SBK2	TSS1500
cg01993847	-6.85477	15.0377	3.41619e-11	9.74649e-09	0.0587074	FALSE	FALSE	NA	NA	TRUE	Male	TTYH2;TTYH2;TTYH2	1stExon;5'UTR;Body
cg25762654	-6.85431	15.035	3.42593e-11	9.76567e-09	0.0188389	FALSE	TRUE	DMR_60	0.0188389	FALSE	NA	OR8D4	TSS1500
cg21948655	-6.85408	15.0336	3.43079e-11	9.77093e-09	0.0918927	FALSE	TRUE	DMR_29	0.0918927	FALSE	NA	SMCP	TSS1500
cg13134399	-6.8508	15.0143	3.50058e-11	9.96094e-09	0.0422875	FALSE	FALSE	NA	NA	FALSE	NA
cg07456480	-6.85047	15.0124	3.5076e-11	9.97218e-09	0.0515808	FALSE	FALSE	NA	NA	FALSE	NA	ACCN1	Body
cg06083483	-6.85012	15.0103	3.51521e-11	9.9829e-09	0.0741359	FALSE	FALSE	NA	NA	FALSE	NA	CCL8	TSS200
cg21917728	-6.85001	15.0097	3.51753e-11	9.9829e-09	0.0429533	FALSE	FALSE	NA	NA	FALSE	NA
cg01242676	-6.84926	15.0053	3.53373e-11	1.00201e-08	0.0461433	FALSE	FALSE	NA	NA	FALSE	NA	HS3ST3A1	Body
cg00980060	-6.84635	14.9882	3.59736e-11	1.01916e-08	0.0439677	FALSE	FALSE	NA	NA	FALSE	NA			Unclassified_Cell_type_specific
cg22011316	6.84612	14.9868	3.6025e-11	1.01972e-08	-0.0719325	FALSE	FALSE	NA	NA	FALSE	NA	GTDC1;GTDC1;GTDC1	5'UTR;5'UTR;TSS1500
cg04259358	-6.8406	14.9544	3.7264e-11	1.05387e-08	0.054161	FALSE	FALSE	NA	NA	FALSE	NA			Unclassified_Cell_type_specific
cg13570101	-6.84017	14.9519	3.73643e-11	1.05579e-08	0.123777	TRUE	FALSE	NA	NA	TRUE	Female	NKX2-5;NKX2-5;NKX2-5	1stExon;1stExon;1stExon
cg16705353	-6.8381	14.9397	3.78399e-11	1.0683e-08	0.0263225	FALSE	FALSE	NA	NA	FALSE	NA	OSBPL8;OSBPL8	5'UTR;5'UTR
cg19519630	-6.83555	14.9248	3.84364e-11	1.08419e-08	0.0580307	FALSE	FALSE	NA	NA	FALSE	NA	TP73;TP73;TP73;TP73	Body;Body;Body;Body
cg14428178	-6.83162	14.9017	3.93716e-11	1.10961e-08	0.0421935	FALSE	FALSE	NA	NA	FALSE	NA	GLP2R	TSS1500
cg15276256	-6.83097	14.8979	3.95296e-11	1.11309e-08	0.0312042	FALSE	FALSE	NA	NA	FALSE	NA
cg03822255	-6.82998	14.892	3.97709e-11	1.11891e-08	0.0710591	FALSE	FALSE	NA	NA	FALSE	NA
cg17448028	-6.82583	14.8677	4.07935e-11	1.14669e-08	0.0571609	FALSE	FALSE	NA	NA	TRUE	Male	DAB1	5'UTR
cg09796640	-6.82531	14.8647	4.09236e-11	1.14935e-08	0.0241515	FALSE	FALSE	NA	NA	FALSE	NA	AHNAK2	Body
cg25438517	6.82451	14.86	4.1123e-11	1.15395e-08	-0.0778517	FALSE	FALSE	NA	NA	FALSE	NA
cg01193174	-6.8238	14.8558	4.13031e-11	1.158e-08	0.0938455	FALSE	FALSE	NA	NA	FALSE	NA
cg01409343	-6.82352	14.8542	4.13737e-11	1.15898e-08	0.0165891	FALSE	FALSE	NA	NA	TRUE	Male	TMEM49	Body
cg12792389	-6.82298	14.851	4.15107e-11	1.16181e-08	0.111695	TRUE	FALSE	NA	NA	FALSE	NA
cg20786524	-6.82245	14.8479	4.16441e-11	1.16454e-08	0.0458114	FALSE	FALSE	NA	NA	FALSE	NA
cg18657419	-6.82009	14.8341	4.22501e-11	1.18047e-08	0.0528	FALSE	FALSE	NA	NA	FALSE	NA	ACCN1;ACCN1	Body;Body
cg00241274	-6.81651	14.8131	4.3186e-11	1.20558e-08	0.051682	FALSE	FALSE	NA	NA	FALSE	NA	LOXHD1	Body
cg14127947	-6.81624	14.8115	4.32578e-11	1.20654e-08	0.0487825	FALSE	FALSE	NA	NA	FALSE	NA	HTRA3	TSS1500
cg13594463	-6.81503	14.8044	4.35792e-11	1.21446e-08	0.0590316	FALSE	FALSE	NA	NA	FALSE	NA	KRT1	TSS1500	Unclassified_Cell_type_specific
cg18639984	-6.81477	14.8029	4.36469e-11	1.2153e-08	0.0542451	FALSE	FALSE	NA	NA	FALSE	NA			Unclassified_Cell_type_specific
cg08320524	-6.81433	14.8003	4.3765e-11	1.21755e-08	0.0575106	FALSE	FALSE	NA	NA	FALSE	NA	KCNJ15;KCNJ15;KCNJ15	5'UTR;5'UTR;TSS200
cg14655552	-6.81407	14.7988	4.38345e-11	1.21843e-08	0.0581115	FALSE	FALSE	NA	NA	FALSE	NA	ACCN1	Body
cg19910802	-6.81323	14.7939	4.40607e-11	1.22367e-08	0.0791614	FALSE	FALSE	NA	NA	FALSE	NA	C14orf132	Body
cg25497938	-6.81262	14.7903	4.42264e-11	1.22624e-08	0.0409363	FALSE	FALSE	NA	NA	FALSE	NA	KRT82	TSS1500
cg14523238	-6.81261	14.7902	4.4229e-11	1.22624e-08	0.0243805	FALSE	FALSE	NA	NA	FALSE	NA	GABBR2	Body
cg04881131	-6.81158	14.7842	4.45069e-11	1.23237e-08	0.0821842	FALSE	FALSE	NA	NA	FALSE	NA	PAX1	TSS1500
cg08957733	-6.81151	14.7838	4.4526e-11	1.23237e-08	0.0440937	FALSE	FALSE	NA	NA	FALSE	NA
cg10502324	-6.8071	14.758	4.57412e-11	1.26492e-08	0.0593453	FALSE	FALSE	NA	NA	FALSE	NA			NonGene_Associated
cg04838050	-6.80457	14.7432	4.6453e-11	1.28351e-08	0.0886171	FALSE	TRUE	DMR_22	0.0886171	TRUE	Female	KRT76	TSS1500
cg25580018	-6.80413	14.7406	4.65799e-11	1.28592e-08	0.0135489	FALSE	FALSE	NA	NA	TRUE	Male	ADAMTSL2;ADAMTSL2	5'UTR;TSS200
cg27234823	-6.80115	14.7232	4.74333e-11	1.30759e-08	0.0607281	FALSE	FALSE	NA	NA	FALSE	NA	PRTN3	Body
cg18234542	-6.80111	14.723	4.74454e-11	1.30759e-08	0.0343366	FALSE	FALSE	NA	NA	FALSE	NA
cg12717729	-6.79976	14.7151	4.78392e-11	1.31732e-08	0.0226767	FALSE	FALSE	NA	NA	FALSE	NA	TCEB3	Body	Promoter_Associated
cg26381514	-6.79506	14.6876	4.923e-11	1.35447e-08	0.0283306	FALSE	FALSE	NA	NA	FALSE	NA	ITPR2	Body
cg03598313	-6.79452	14.6845	4.93922e-11	1.35778e-08	0.0868764	FALSE	FALSE	NA	NA	FALSE	NA
cg13212080	-6.79387	14.6806	4.95901e-11	1.36206e-08	0.0513898	FALSE	FALSE	NA	NA	FALSE	NA
cg19092837	-6.79298	14.6755	4.98579e-11	1.36826e-08	0.066042	FALSE	FALSE	NA	NA	FALSE	NA	KIF1B;KIF1B	5'UTR;5'UTR
cg27261050	-6.79228	14.6714	5.00713e-11	1.37295e-08	0.0483215	FALSE	FALSE	NA	NA	FALSE	NA	PIWIL1	TSS1500
cg24737783	6.79126	14.6654	5.0383e-11	1.38033e-08	-0.0418907	FALSE	FALSE	NA	NA	FALSE	NA	C1orf59;C1orf59	TSS200;TSS1500	Promoter_Associated
cg02997796	-6.79072	14.6622	5.05509e-11	1.38376e-08	0.0174692	FALSE	FALSE	NA	NA	FALSE	NA	RAB30	5'UTR
cg11110759	-6.78918	14.6533	5.10269e-11	1.39561e-08	0.0466666	FALSE	FALSE	NA	NA	FALSE	NA
cg25572043	-6.7874	14.6429	5.15827e-11	1.40962e-08	0.0436271	FALSE	FALSE	NA	NA	FALSE	NA	ANKRD28	Body	Promoter_Associated
cg20502977	-6.78639	14.637	5.1901e-11	1.41713e-08	0.0649136	FALSE	FALSE	NA	NA	FALSE	NA	COL6A3;COL6A3;COL6A3	Body;Body;Body
cg04890934	-6.78535	14.6309	5.22315e-11	1.42495e-08	0.0184723	FALSE	FALSE	NA	NA	FALSE	NA	ZNF395	5'UTR
cg03263123	-6.78453	14.6261	5.24936e-11	1.4309e-08	0.0331122	FALSE	FALSE	NA	NA	FALSE	NA
cg07201319	-6.78396	14.6228	5.26778e-11	1.43471e-08	0.0290782	FALSE	FALSE	NA	NA	FALSE	NA
cg25785303	-6.78364	14.6209	5.27781e-11	1.43624e-08	0.0540258	FALSE	FALSE	NA	NA	FALSE	NA	GREB1;GREB1;GREB1	TSS1500;5'UTR;5'UTR
cg17875988	-6.77805	14.5883	5.46065e-11	1.48475e-08	0.0419456	FALSE	FALSE	NA	NA	FALSE	NA	CAMTA1	Body	Unclassified
cg24410214	-6.77781	14.5869	5.46857e-11	1.48565e-08	0.0427986	FALSE	FALSE	NA	NA	FALSE	NA	CASP8;CASP8;CASP8;CASP8	TSS1500;TSS1500;TSS1500;TSS1500	Promoter_Associated
cg24080571	-6.77585	14.5755	5.53427e-11	1.50224e-08	0.0592569	FALSE	FALSE	NA	NA	FALSE	NA
cg21602557	-6.77537	14.5727	5.55043e-11	1.50537e-08	0.0493376	FALSE	FALSE	NA	NA	FALSE	NA	EXT1	1stExon	Promoter_Associated_Cell_type_specific
cg25137715	-6.77431	14.5665	5.58632e-11	1.51384e-08	0.0868565	FALSE	FALSE	NA	NA	FALSE	NA
cg17228105	-6.77324	14.5602	5.62302e-11	1.52251e-08	0.0473517	FALSE	FALSE	NA	NA	FALSE	NA	ERG;ERG;ERG;ERG	Body;TSS1500;TSS1500;Body
cg12284382	-6.77132	14.5491	5.68902e-11	1.53909e-08	0.0187947	FALSE	FALSE	NA	NA	FALSE	NA	RASD2	5'UTR
cg21513352	-6.76706	14.5243	5.83824e-11	1.57815e-08	0.0329547	FALSE	FALSE	NA	NA	FALSE	NA	TGOLN2	Body	Promoter_Associated
cg21996247	-6.76589	14.5174	5.88003e-11	1.58812e-08	0.0610879	FALSE	FALSE	NA	NA	FALSE	NA			Unclassified_Cell_type_specific
cg11884546	-6.76283	14.4996	5.99051e-11	1.61634e-08	0.0112256	FALSE	FALSE	NA	NA	FALSE	NA	ITGAX	TSS200	Unclassified
cg13564459	-6.76272	14.499	5.9945e-11	1.61634e-08	0.0564725	FALSE	FALSE	NA	NA	FALSE	NA	PRKCH	Body
cg21315000	-6.76167	14.4928	6.03294e-11	1.62535e-08	0.0486022	FALSE	TRUE	DMR_41	0.0486022	TRUE	Female	PIAS2;PIAS2	Body;Body
cg00052665	-6.75983	14.4821	6.10071e-11	1.64225e-08	0.103678	TRUE	TRUE	DMR_11	0.103678	FALSE	NA	GAS7;GAS7	TSS1500;Body
cg00802237	-6.75663	14.4635	6.22048e-11	1.6731e-08	0.0530067	FALSE	TRUE	DMR_3	0.0530067	FALSE	NA	SERPINA1;SERPINA1;SERPINA1;SERPINA1;SERPINA1;SERPINA1;SERPINA1;SERPINA1;SERPINA1;SERPINA1	TSS1500;TSS1500;TSS1500;TSS1500;TSS1500;TSS1500;TSS1500;TSS1500;TSS1500;TSS1500
cg14776040	-6.75588	14.4591	6.24888e-11	1.67934e-08	0.0443474	FALSE	FALSE	NA	NA	FALSE	NA
cg10861897	-6.75422	14.4495	6.31208e-11	1.69492e-08	0.0575354	FALSE	FALSE	NA	NA	FALSE	NA
cg12046837	-6.75207	14.437	6.39517e-11	1.71581e-08	0.0385283	FALSE	FALSE	NA	NA	FALSE	NA	NFASC;NFASC;NFASC;NFASC;NFASC	5'UTR;5'UTR;5'UTR;5'UTR;5'UTR
cg26270261	-6.7507	14.429	6.44854e-11	1.7287e-08	0.0508174	FALSE	FALSE	NA	NA	FALSE	NA	KRT4	3'UTR
cg12498088	6.75053	14.428	6.45531e-11	1.72908e-08	-0.0292435	FALSE	FALSE	NA	NA	FALSE	NA	TTBK1	3'UTR
cg10643691	-6.74992	14.4245	6.47918e-11	1.73405e-08	0.0497305	FALSE	FALSE	NA	NA	FALSE	NA
cg03199192	6.74888	14.4184	6.52024e-11	1.74359e-08	-0.00317706	FALSE	FALSE	NA	NA	TRUE	Male	C15orf29	5'UTR
cg10122434	6.74874	14.4176	6.52581e-11	1.74364e-08	-0.0265833	FALSE	FALSE	NA	NA	TRUE	Female	IRF6	Body
cg20681321	-6.74764	14.4112	6.56935e-11	1.75383e-08	0.058601	FALSE	FALSE	NA	NA	FALSE	NA	CLRN3	Body
cg12264626	-6.74656	14.4049	6.61282e-11	1.76399e-08	0.0651471	FALSE	FALSE	NA	NA	FALSE	NA	CA3	TSS1500
cg12723985	-6.74371	14.3884	6.72808e-11	1.79325e-08	0.0629654	FALSE	FALSE	NA	NA	FALSE	NA	PLXDC2	Body
cg10819050	-6.74337	14.3864	6.74178e-11	1.79543e-08	0.0519894	FALSE	FALSE	NA	NA	FALSE	NA	TRPM8	Body
cg24536818	-6.74224	14.3799	6.7881e-11	1.80628e-08	0.071404	FALSE	FALSE	NA	NA	FALSE	NA	KIAA0748;KIAA0748	5'UTR;5'UTR	Unclassified_Cell_type_specific
cg02596960	-6.74151	14.3756	6.81828e-11	1.81282e-08	0.0683226	FALSE	FALSE	NA	NA	FALSE	NA
cg15518400	-6.73817	14.3562	6.95782e-11	1.84841e-08	0.0378832	FALSE	FALSE	NA	NA	FALSE	NA	CALM2	Body
cg09175734	-6.73639	14.3458	7.0335e-11	1.86574e-08	0.0488092	FALSE	FALSE	NA	NA	FALSE	NA	DOCK2	3'UTR
cg00428296	6.73636	14.3457	7.03458e-11	1.86574e-08	-0.0494101	FALSE	FALSE	NA	NA	FALSE	NA	PGBD5	TSS1500
cg02358653	-6.73607	14.344	7.04694e-11	1.86749e-08	0.0343952	FALSE	FALSE	NA	NA	FALSE	NA	MCM6	Body
cg25719876	-6.73455	14.3352	7.11214e-11	1.88323e-08	0.0556617	FALSE	FALSE	NA	NA	TRUE	Male	TSPAN18	TSS1500
cg02164442	-6.73121	14.3158	7.25787e-11	1.92025e-08	0.0342762	FALSE	FALSE	NA	NA	FALSE	NA	ITGAD	Body
cg24057204	-6.72936	14.3051	7.33951e-11	1.94026e-08	0.0570929	FALSE	FALSE	NA	NA	FALSE	NA	GRID1	Body
cg10853543	-6.72777	14.2958	7.41064e-11	1.95747e-08	0.0616264	FALSE	TRUE	DMR_59	0.0616264	FALSE	NA	BCL11A;BCL11A;BCL11A	Body;Body;Body
cg12951488	-6.72668	14.2895	7.45951e-11	1.96878e-08	0.0323027	FALSE	FALSE	NA	NA	FALSE	NA
cg04860312	-6.72347	14.2709	7.60592e-11	2.00482e-08	0.0545993	FALSE	FALSE	NA	NA	FALSE	NA	CAMK1G	3'UTR
cg15192736	-6.72342	14.2706	7.60843e-11	2.00482e-08	0.0496072	FALSE	FALSE	NA	NA	FALSE	NA			Unclassified_Cell_type_specific
cg00518190	-6.72247	14.2651	7.65231e-11	2.01474e-08	0.0531096	FALSE	FALSE	NA	NA	FALSE	NA	ICMT	Body
cg13598865	-6.72131	14.2584	7.70597e-11	2.02583e-08	0.0355234	FALSE	FALSE	NA	NA	FALSE	NA	DYNLT1	Body	Promoter_Associated
cg20810838	-6.72129	14.2583	7.70692e-11	2.02583e-08	0.0627657	FALSE	FALSE	NA	NA	FALSE	NA	ACCN1;ACCN1	Body;Body	Unclassified_Cell_type_specific
cg25169834	-6.72031	14.2526	7.75294e-11	2.03627e-08	0.0881925	FALSE	FALSE	NA	NA	FALSE	NA	CHST1	5'UTR
cg27464846	-6.71963	14.2487	7.78467e-11	2.04295e-08	0.042842	FALSE	FALSE	NA	NA	FALSE	NA
cg08044634	-6.71731	14.2352	7.89474e-11	2.07016e-08	0.0669211	FALSE	FALSE	NA	NA	FALSE	NA	ATP2B2;ATP2B2;MIR885	Body;Body;Body
cg19160878	6.7169	14.2329	7.91427e-11	2.0736e-08	-0.0425081	FALSE	FALSE	NA	NA	FALSE	NA	GTF3C3	TSS1500
cg26651339	-6.7165	14.2305	7.93346e-11	2.07695e-08	0.0948968	FALSE	FALSE	NA	NA	TRUE	Female
cg09462350	-6.71593	14.2272	7.96095e-11	2.08247e-08	0.0956098	FALSE	FALSE	NA	NA	FALSE	NA	CXCR7	Body
cg04745161	-6.71571	14.2259	7.97176e-11	2.08361e-08	0.0361216	FALSE	FALSE	NA	NA	FALSE	NA	LOC100190940	TSS200	NonGene_Associated
cg03441844	6.71528	14.2235	7.9922e-11	2.08727e-08	-0.0304551	FALSE	FALSE	NA	NA	FALSE	NA			Promoter_Associated
cg18575730	-6.71301	14.2103	8.10299e-11	2.1145e-08	0.044407	FALSE	FALSE	NA	NA	FALSE	NA	HS6ST3	Body
cg16987606	-6.71022	14.1942	8.24051e-11	2.14756e-08	0.04258	FALSE	FALSE	NA	NA	FALSE	NA	GPRC5C	TSS1500	Unclassified_Cell_type_specific
cg13356540	-6.71018	14.1939	8.24292e-11	2.14756e-08	0.0591289	FALSE	FALSE	NA	NA	FALSE	NA	CAMTA1	Body
cg26673784	-6.70921	14.1883	8.29114e-11	2.15839e-08	0.0321891	FALSE	FALSE	NA	NA	FALSE	NA	LOC283050;LOC283050;LOC283050	Body;Body;Body
cg20175702	-6.70637	14.1718	8.43489e-11	2.19405e-08	0.00581147	FALSE	FALSE	NA	NA	TRUE	Male			Unclassified_Cell_type_specific
cg10382620	-6.70481	14.1629	8.5144e-11	2.21295e-08	0.0996251	FALSE	FALSE	NA	NA	FALSE	NA
cg13953753	6.70357	14.1557	8.57843e-11	2.22781e-08	-0.0240276	FALSE	FALSE	NA	NA	FALSE	NA	VAX1;VAX1	Body;Body
cg01977209	-6.70136	14.1429	8.69381e-11	2.25596e-08	0.0406806	FALSE	FALSE	NA	NA	FALSE	NA
cg12068908	-6.69939	14.1315	8.79787e-11	2.28114e-08	0.071016	FALSE	FALSE	NA	NA	FALSE	NA	SPON1	Body	Unclassified_Cell_type_specific
cg04620015	-6.699	14.1292	8.81867e-11	2.28471e-08	0.0187597	FALSE	FALSE	NA	NA	FALSE	NA	EPB41L4A;FLJ11235	Body;TSS1500
cg26684191	-6.69758	14.1211	8.89429e-11	2.30246e-08	0.0400113	FALSE	FALSE	NA	NA	FALSE	NA
cg08690241	-6.69423	14.1017	9.07608e-11	2.34764e-08	0.0258082	FALSE	FALSE	NA	NA	FALSE	NA
cg12936671	-6.69276	14.0932	9.15693e-11	2.36667e-08	0.0618955	FALSE	FALSE	NA	NA	FALSE	NA
cg07031872	-6.69103	14.0832	9.25307e-11	2.38857e-08	0.0402614	FALSE	FALSE	NA	NA	FALSE	NA	SLC24A4	TSS1500
cg27413732	-6.69097	14.0828	9.25642e-11	2.38857e-08	0.0316691	FALSE	FALSE	NA	NA	FALSE	NA	CORO6	Body	Promoter_Associated
cg18841668	-6.68787	14.065	9.43087e-11	2.43165e-08	0.0285526	FALSE	FALSE	NA	NA	FALSE	NA
cg04134965	-6.68605	14.0544	9.53497e-11	2.45654e-08	0.0449419	FALSE	FALSE	NA	NA	FALSE	NA	PARVB;PARVB	Body;Body	Promoter_Associated
cg21236655	-6.68487	14.0476	9.60329e-11	2.47217e-08	0.0916063	FALSE	FALSE	NA	NA	FALSE	NA	TNC	5'UTR
cg14785609	-6.68467	14.0464	9.61504e-11	2.47323e-08	0.0599559	FALSE	FALSE	NA	NA	FALSE	NA
cg18738804	-6.68384	14.0417	9.66303e-11	2.48361e-08	0.0586849	FALSE	FALSE	NA	NA	FALSE	NA
cg15609272	-6.68353	14.0399	9.6813e-11	2.48633e-08	0.0681866	FALSE	FALSE	NA	NA	FALSE	NA			Promoter_Associated
cg26684138	-6.68296	14.0366	9.71471e-11	2.49293e-08	0.0334531	FALSE	TRUE	DMR_39	0.0334531	FALSE	NA	ZNF423	Body
cg10859789	-6.6821	14.0316	9.76471e-11	2.50378e-08	0.0511973	FALSE	FALSE	NA	NA	FALSE	NA	COL6A3;COL6A3;COL6A3	Body;Body;Body
ch.12.4168779F	-6.68176	14.0296	9.78521e-11	2.50706e-08	0.0132568	FALSE	FALSE	NA	NA	FALSE	NA
cg03700230	-6.67975	14.0181	9.90412e-11	2.53518e-08	0.0369275	FALSE	TRUE	DMR_54	0.0369275	FALSE	NA
cg16681157	-6.67964	14.0174	9.91061e-11	2.53518e-08	0.072432	FALSE	FALSE	NA	NA	FALSE	NA	ZNF423	Body
cg00495811	-6.67928	14.0154	9.93204e-11	2.53866e-08	0.0563754	FALSE	FALSE	NA	NA	FALSE	NA	LPCAT2	3'UTR
cg24640182	-6.67801	14.0081	1.00083e-10	2.55614e-08	0.0426994	FALSE	FALSE	NA	NA	FALSE	NA	C6orf10	Body
cg05548190	-6.67776	14.0066	1.00234e-10	2.55798e-08	0.0428666	FALSE	FALSE	NA	NA	FALSE	NA	UIMC1	5'UTR	NonGene_Associated
cg17213713	-6.6763	13.9981	1.01124e-10	2.57865e-08	0.00873793	FALSE	FALSE	NA	NA	FALSE	NA
cg19720377	-6.67551	13.9936	1.01603e-10	2.58738e-08	0.0276804	FALSE	FALSE	NA	NA	FALSE	NA	GLP2R	Body
cg12024826	-6.67547	13.9934	1.01626e-10	2.58738e-08	0.0521413	FALSE	FALSE	NA	NA	FALSE	NA	WDFY4	TSS200
cg16674492	-6.67497	13.9905	1.01934e-10	2.59318e-08	0.0167241	FALSE	FALSE	NA	NA	FALSE	NA	GATA2	5'UTR	Unclassified_Cell_type_specific
cg04095826	-6.6737	13.9832	1.02717e-10	2.60996e-08	0.0668982	FALSE	FALSE	NA	NA	FALSE	NA	PGBD5	3'UTR
cg23517752	-6.67364	13.9828	1.02754e-10	2.60996e-08	0.0334088	FALSE	FALSE	NA	NA	FALSE	NA	CACNA2D4	Body
cg00307383	-6.67304	13.9794	1.03126e-10	2.61735e-08	0.0420374	FALSE	FALSE	NA	NA	FALSE	NA	KIRREL	TSS1500	Unclassified
cg24914474	-6.67264	13.9771	1.03373e-10	2.62157e-08	0.0451706	FALSE	FALSE	NA	NA	FALSE	NA	NUDT9P1	TSS1500
cg16889217	-6.67156	13.9709	1.04048e-10	2.63663e-08	0.061562	FALSE	FALSE	NA	NA	FALSE	NA	C15orf32	TSS1500
cg04305808	-6.67089	13.967	1.04472e-10	2.64529e-08	0.00829188	FALSE	FALSE	NA	NA	FALSE	NA	ZKSCAN1	5'UTR	Promoter_Associated
cg16318412	-6.67026	13.9633	1.04867e-10	2.65322e-08	0.0706829	FALSE	FALSE	NA	NA	FALSE	NA
cg02379052	-6.66808	13.9508	1.06252e-10	2.68618e-08	0.000530024	FALSE	FALSE	NA	NA	TRUE	Male	CDCA4;CDCA4	5'UTR;5'UTR	Promoter_Associated
cg26298737	6.66601	13.9389	1.0758e-10	2.71762e-08	-0.06973	FALSE	FALSE	NA	NA	FALSE	NA	SRP9;SRP9	TSS1500;TSS1500	Unclassified
cg02531924	-6.66582	13.9378	1.07704e-10	2.71865e-08	0.0440439	FALSE	FALSE	NA	NA	FALSE	NA	LPCAT1	Body
cg17902290	-6.66486	13.9322	1.08331e-10	2.73118e-08	0.0575873	FALSE	FALSE	NA	NA	FALSE	NA
cg27222147	-6.6648	13.9319	1.08369e-10	2.73118e-08	0.0349885	FALSE	FALSE	NA	NA	TRUE	Female	CACNA1C;CACNA1C;CACNA1C;CACNA1C;CACNA1C;CACNA1C;CACNA1C;CACNA1C;CACNA1C;CACNA1C;CACNA1C;CACNA1C;CACNA1C;CACNA1C;CACNA1C;CACNA1C;CACNA1C;CACNA1C;CACNA1C;CACNA1C;CACNA1C;CACNA1C;CACNA1C	Body;Body;Body;Body;Body;Body;Body;Body;Body;Body;Body;Body;Body;Body;Body;Body;Body;Body;Body;Body;Body;Body;Body
cg23958319	-6.66448	13.93	1.0858e-10	2.73435e-08	0.0447138	FALSE	FALSE	NA	NA	FALSE	NA	NCAM1;NCAM1	Body;Body	Unclassified_Cell_type_specific
cg19453488	-6.66366	13.9253	1.09115e-10	2.74569e-08	0.0850917	FALSE	FALSE	NA	NA	FALSE	NA			Unclassified_Cell_type_specific
cg00038675	-6.66326	13.923	1.0938e-10	2.75024e-08	0.0410291	FALSE	FALSE	NA	NA	FALSE	NA	SMCP	5'UTR	Unclassified_Cell_type_specific
cg03765206	-6.66269	13.9197	1.09755e-10	2.75753e-08	0.0683295	FALSE	FALSE	NA	NA	FALSE	NA	NAV2	Body
cg04088152	-6.66237	13.9179	1.09966e-10	2.76067e-08	0.0352371	FALSE	FALSE	NA	NA	FALSE	NA			Unclassified
cg09111831	-6.66066	13.9081	1.11101e-10	2.78701e-08	0.0431008	FALSE	FALSE	NA	NA	FALSE	NA	IQSEC3;IQSEC3	Body;Body
cg20671415	-6.66	13.9043	1.11543e-10	2.79593e-08	0.0539296	FALSE	FALSE	NA	NA	FALSE	NA	SPRR3;SPRR3	3'UTR;3'UTR
cg10811178	-6.65978	13.903	1.1169e-10	2.79642e-08	0.0569595	FALSE	FALSE	NA	NA	FALSE	NA			Unclassified_Cell_type_specific
cg25278154	-6.65971	13.9026	1.11735e-10	2.79642e-08	0.0689687	FALSE	FALSE	NA	NA	FALSE	NA
cg25798647	-6.65955	13.9016	1.11848e-10	2.79709e-08	0.0370853	FALSE	FALSE	NA	NA	FALSE	NA	NCR2	TSS200
cg24129600	-6.65539	13.8777	1.14675e-10	2.86559e-08	0.072413	FALSE	FALSE	NA	NA	FALSE	NA	C8orf40;C8orf40;C8orf40;C8orf40;SLC20A2	TSS1500;TSS1500;TSS1500;TSS1500;5'UTR
cg14485185	-6.65398	13.8696	1.15651e-10	2.88776e-08	0.0355168	FALSE	FALSE	NA	NA	FALSE	NA
cg03372974	-6.65248	13.861	1.16698e-10	2.91164e-08	0.0384193	FALSE	FALSE	NA	NA	FALSE	NA	COL6A3;COL6A3;COL6A3	Body;Body;Body
cg23840083	-6.65025	13.8482	1.18272e-10	2.94865e-08	0.0490169	FALSE	FALSE	NA	NA	FALSE	NA	SGPP2	Body
cg02458152	-6.65008	13.8472	1.18391e-10	2.94935e-08	0.0349654	FALSE	FALSE	NA	NA	TRUE	Female
cg22040301	6.64949	13.8438	1.18815e-10	2.95765e-08	-0.0463524	FALSE	FALSE	NA	NA	FALSE	NA	SLC22A18AS;SLC22A18	Body;TSS1500	Unclassified_Cell_type_specific
cg22335900	-6.64922	13.8422	1.19008e-10	2.96017e-08	0.032868	FALSE	FALSE	NA	NA	FALSE	NA	GALNT8	TSS200
cg20893203	-6.64721	13.8307	1.20448e-10	2.9937e-08	0.0440738	FALSE	FALSE	NA	NA	FALSE	NA			Unclassified
cg04276316	-6.6469	13.8289	1.20672e-10	2.99697e-08	0.0398954	FALSE	FALSE	NA	NA	FALSE	NA			Unclassified_Cell_type_specific
cg13998093	6.6457	13.822	1.21549e-10	3.01644e-08	-0.0326266	FALSE	FALSE	NA	NA	FALSE	NA	WNT3	TSS1500
cg06255037	6.64439	13.8145	1.22509e-10	3.03791e-08	-0.0337664	FALSE	FALSE	NA	NA	FALSE	NA	CHADL	Body
cg06948658	-6.64312	13.8072	1.23445e-10	3.05879e-08	0.058803	FALSE	FALSE	NA	NA	TRUE	Female	CACNA1C;CACNA1C;CACNA1C;CACNA1C;CACNA1C;CACNA1C;CACNA1C;CACNA1C;CACNA1C;CACNA1C;CACNA1C;CACNA1C;CACNA1C;CACNA1C;CACNA1C;CACNA1C;CACNA1C;CACNA1C;CACNA1C;CACNA1C;CACNA1C;CACNA1C;CACNA1C	Body;Body;Body;Body;Body;Body;Body;Body;Body;Body;Body;Body;Body;Body;Body;Body;Body;Body;Body;Body;Body;Body;Body
cg03574652	-6.64095	13.7947	1.25065e-10	3.09656e-08	0.0425035	FALSE	FALSE	NA	NA	FALSE	NA
cg22853601	-6.63984	13.7883	1.25899e-10	3.11484e-08	0.0797349	FALSE	FALSE	NA	NA	FALSE	NA	KIAA1026;KIAA1026	Body;Body
cg13716409	-6.63891	13.783	1.26605e-10	3.12991e-08	0.0483074	FALSE	FALSE	NA	NA	FALSE	NA
cg10518282	-6.6385	13.7807	1.26912e-10	3.13512e-08	0.0781222	FALSE	FALSE	NA	NA	FALSE	NA	NCAM1;NCAM1;NCAM1	Body;Body;Body
cg14157855	-6.63768	13.7759	1.27542e-10	3.14713e-08	0.0242598	FALSE	FALSE	NA	NA	FALSE	NA	BAI2	5'UTR
cg05514903	-6.63761	13.7756	1.27593e-10	3.14713e-08	0.0525667	FALSE	TRUE	DMR_31	0.0525667	FALSE	NA
cg19724555	-6.63706	13.7724	1.28014e-10	3.15512e-08	0.0182546	FALSE	FALSE	NA	NA	TRUE	Male	GALNT9	TSS1500	Unclassified_Cell_type_specific
cg04690917	-6.63663	13.7699	1.28346e-10	3.15872e-08	0.0833252	FALSE	FALSE	NA	NA	FALSE	NA
cg18405140	-6.63662	13.7699	1.28355e-10	3.15872e-08	0.0184899	FALSE	FALSE	NA	NA	FALSE	NA	STK11	Body	Promoter_Associated
cg20776977	-6.63625	13.7677	1.28641e-10	3.16335e-08	0.0342947	FALSE	FALSE	NA	NA	FALSE	NA	MMEL1	TSS200	Unclassified_Cell_type_specific
cg14676272	-6.63606	13.7666	1.28787e-10	3.16454e-08	0.060796	FALSE	FALSE	NA	NA	FALSE	NA
cg11559198	6.63589	13.7657	1.28918e-10	3.16536e-08	-0.0292223	FALSE	FALSE	NA	NA	FALSE	NA			Unclassified
cg15936066	-6.63362	13.7527	1.30679e-10	3.20434e-08	0.0662765	FALSE	TRUE	DMR_56	0.0662765	FALSE	NA	SLC20A2	5'UTR
cg11219883	-6.63352	13.7521	1.3076e-10	3.20434e-08	0.0259304	FALSE	TRUE	DMR_5	0.0259304	TRUE	Female
cg21034405	-6.63347	13.7518	1.30802e-10	3.20434e-08	0.0460459	FALSE	FALSE	NA	NA	FALSE	NA
cg05082708	-6.63264	13.747	1.31452e-10	3.21782e-08	0.0478148	FALSE	TRUE	DMR_48	0.0478148	FALSE	NA			Unclassified_Cell_type_specific
cg13583088	-6.6309	13.737	1.3283e-10	3.2491e-08	0.0327372	FALSE	FALSE	NA	NA	FALSE	NA			Unclassified
cg01735049	-6.62988	13.7312	1.3364e-10	3.26647e-08	0.026462	FALSE	FALSE	NA	NA	FALSE	NA	C16orf72	Body
cg09866743	-6.62863	13.724	1.34649e-10	3.28865e-08	0.0333334	FALSE	TRUE	DMR_63	0.0333334	FALSE	NA	ARPP-21	5'UTR
cg13079429	6.62622	13.7102	1.36603e-10	3.33385e-08	-0.0614774	FALSE	FALSE	NA	NA	TRUE	Female
cg01154095	-6.6254	13.7055	1.37282e-10	3.3479e-08	0.0652977	FALSE	FALSE	NA	NA	FALSE	NA
cg20912978	-6.62484	13.7023	1.37739e-10	3.35652e-08	0.0322677	FALSE	FALSE	NA	NA	FALSE	NA	KCNB1	Body
cg12083024	6.62361	13.6952	1.38762e-10	3.37892e-08	-0.0534902	FALSE	FALSE	NA	NA	FALSE	NA	KIAA0562	Body
cg20285026	-6.6231	13.6923	1.39186e-10	3.38467e-08	0.0438746	FALSE	FALSE	NA	NA	FALSE	NA	PRKCZ	Body
cg24433341	-6.62307	13.6922	1.39207e-10	3.38467e-08	0.0517129	FALSE	FALSE	NA	NA	FALSE	NA	DNAI2	5'UTR
cg05504117	-6.62243	13.6885	1.39744e-10	3.39518e-08	0.0578627	FALSE	FALSE	NA	NA	FALSE	NA
cg22930888	-6.62123	13.6816	1.40748e-10	3.417e-08	0.0942625	FALSE	TRUE	DMR_55	0.0942625	FALSE	NA	GLI2	Body
cg15621651	-6.62108	13.6807	1.40878e-10	3.41759e-08	0.0661036	FALSE	FALSE	NA	NA	FALSE	NA	PTPRE	5'UTR
cg24107453	-6.62033	13.6764	1.41513e-10	3.43043e-08	0.0428508	FALSE	FALSE	NA	NA	FALSE	NA	CAMTA1	Body
cg08903855	-6.62012	13.6752	1.4169e-10	3.43215e-08	0.0213342	FALSE	FALSE	NA	NA	FALSE	NA
cg05964487	-6.6199	13.674	1.41875e-10	3.43409e-08	0.0415541	FALSE	FALSE	NA	NA	FALSE	NA
cg09844342	6.61912	13.6695	1.42543e-10	3.44767e-08	-0.0395106	FALSE	FALSE	NA	NA	FALSE	NA
cg16721194	-6.61797	13.6629	1.43521e-10	3.46789e-08	0.0310887	FALSE	FALSE	NA	NA	FALSE	NA	CUX2	Body
cg27230705	-6.61789	13.6625	1.43593e-10	3.46789e-08	0.0439029	FALSE	FALSE	NA	NA	FALSE	NA	DMBT1;DMBT1;DMBT1	Body;Body;Body
cg05726432	-6.61608	13.6521	1.45158e-10	3.50303e-08	0.0793971	FALSE	FALSE	NA	NA	FALSE	NA			Unclassified
cg06791328	-6.61596	13.6514	1.45264e-10	3.50303e-08	0.0480596	FALSE	FALSE	NA	NA	FALSE	NA	MEGF6	Body	Unclassified
cg26505878	6.61363	13.6381	1.47301e-10	3.5495e-08	-0.0334869	FALSE	FALSE	NA	NA	TRUE	Female	MOCS2;MOCS2	TSS1500;TSS1500	Promoter_Associated
cg20959174	-6.61266	13.6325	1.48157e-10	3.56747e-08	0.0169972	FALSE	FALSE	NA	NA	TRUE	Male	TRIP12	5'UTR	Promoter_Associated_Cell_type_specific
cg25062539	-6.61203	13.6289	1.48712e-10	3.57817e-08	0.0513724	FALSE	FALSE	NA	NA	FALSE	NA	IL7	TSS1500
cg14309008	-6.61081	13.6219	1.49806e-10	3.60184e-08	0.0353299	FALSE	FALSE	NA	NA	FALSE	NA
cg09235788	-6.61053	13.6203	1.50052e-10	3.60508e-08	0.0608154	FALSE	FALSE	NA	NA	FALSE	NA
cg07113199	-6.60628	13.596	1.5392e-10	3.69526e-08	0.0775158	FALSE	FALSE	NA	NA	FALSE	NA			Unclassified_Cell_type_specific
cg16733267	-6.60558	13.592	1.54563e-10	3.70797e-08	0.0527337	FALSE	FALSE	NA	NA	FALSE	NA
cg07137519	-6.60531	13.5905	1.54811e-10	3.71115e-08	0.0214279	FALSE	FALSE	NA	NA	FALSE	NA	EBF3	Body
cg13427728	-6.60389	13.5823	1.56131e-10	3.74004e-08	0.0156717	FALSE	FALSE	NA	NA	FALSE	NA
cg18512156	-6.60358	13.5806	1.56421e-10	3.74421e-08	0.125485	TRUE	FALSE	NA	NA	FALSE	NA	NKX2-5;NKX2-5;NKX2-5	1stExon;1stExon;1stExon
cg15541170	-6.6027	13.5755	1.57244e-10	3.76113e-08	0.0579904	FALSE	FALSE	NA	NA	FALSE	NA
cg19416417	-6.59997	13.5599	1.59827e-10	3.8201e-08	0.0449307	FALSE	FALSE	NA	NA	FALSE	NA	SGPP2	Body
ch.9.86947500F	-6.5983	13.5504	1.61427e-10	3.8555e-08	0.00456608	FALSE	FALSE	NA	NA	TRUE	Male
cg10147982	-6.5972	13.5441	1.62491e-10	3.87805e-08	0.102014	TRUE	FALSE	NA	NA	FALSE	NA	C7orf10	Body
cg22122410	-6.59471	13.5299	1.64928e-10	3.93332e-08	0.0446514	FALSE	FALSE	NA	NA	FALSE	NA	GATA2	TSS1500	Unclassified_Cell_type_specific
cg19164131	-6.59186	13.5136	1.67753e-10	3.99775e-08	0.0465888	FALSE	FALSE	NA	NA	FALSE	NA	CAMTA1	Body
cg00416882	-6.59113	13.5094	1.68493e-10	4.01244e-08	0.0577383	FALSE	TRUE	DMR_41	0.0577383	FALSE	NA	PIAS2;PIAS2	Body;Body
cg03177666	-6.59014	13.5038	1.69483e-10	4.03193e-08	0.0723873	FALSE	FALSE	NA	NA	FALSE	NA
cg11738198	-6.59007	13.5034	1.6956e-10	4.03193e-08	0.0489368	FALSE	FALSE	NA	NA	FALSE	NA
cg08705382	-6.58896	13.4971	1.70682e-10	4.05563e-08	0.0949318	FALSE	FALSE	NA	NA	FALSE	NA	GALNT2	Body
cg14647944	-6.5886	13.495	1.71052e-10	4.06143e-08	0.0411203	FALSE	FALSE	NA	NA	FALSE	NA
cg05819154	-6.58762	13.4894	1.72056e-10	4.08228e-08	0.0836128	FALSE	FALSE	NA	NA	FALSE	NA
cg02798144	-6.58748	13.4886	1.72203e-10	4.08278e-08	0.018097	FALSE	FALSE	NA	NA	FALSE	NA	MATK	TSS200	Unclassified_Cell_type_specific
cg07229001	-6.5873	13.4875	1.72386e-10	4.08414e-08	0.0507808	FALSE	FALSE	NA	NA	FALSE	NA
cg19034028	6.58665	13.4839	1.73052e-10	4.09692e-08	-0.0539142	FALSE	FALSE	NA	NA	FALSE	NA	CDH3	TSS1500
cg14399552	6.5831	13.4636	1.76753e-10	4.18148e-08	-0.0671339	FALSE	FALSE	NA	NA	TRUE	Male			Unclassified
cg11087049	-6.58179	13.4561	1.78143e-10	4.20926e-08	0.0312445	FALSE	FALSE	NA	NA	FALSE	NA	NIN;NIN;NIN	5'UTR;5'UTR;5'UTR
cg10837142	-6.58175	13.4559	1.78187e-10	4.20926e-08	0.0460717	FALSE	FALSE	NA	NA	FALSE	NA
cg21898944	-6.5812	13.4528	1.78768e-10	4.21991e-08	0.0508497	FALSE	FALSE	NA	NA	FALSE	NA
cg06580689	-6.57987	13.4451	1.80194e-10	4.25049e-08	0.0433774	FALSE	FALSE	NA	NA	FALSE	NA
cg05266474	-6.57922	13.4415	1.8089e-10	4.26365e-08	0.0504543	FALSE	FALSE	NA	NA	FALSE	NA	BCL11B;BCL11B	Body;Body
cg23338993	-6.5791	13.4408	1.81016e-10	4.26365e-08	0.038963	FALSE	FALSE	NA	NA	FALSE	NA	UGT1A10;UGT1A6;UGT1A9;UGT1A6;UGT1A6;UGT1A7;UGT1A8	Body;5'UTR;Body;1stExon;TSS1500;Body;Body
cg21434954	-6.57855	13.4377	1.81608e-10	4.2745e-08	0.0334838	FALSE	TRUE	DMR_35	0.0334838	FALSE	NA	LCE1B	TSS1500
cg24427947	-6.57826	13.436	1.81931e-10	4.279e-08	0.0598387	FALSE	FALSE	NA	NA	FALSE	NA	PRND	TSS200
cg06064725	-6.57786	13.4337	1.82365e-10	4.28608e-08	0.0879441	FALSE	FALSE	NA	NA	FALSE	NA
cg20725021	-6.57585	13.4222	1.84563e-10	4.33293e-08	0.0413248	FALSE	FALSE	NA	NA	FALSE	NA	MASP1;MASP1;MASP1;MASP1;MASP1;MASP1	5'UTR;1stExon;5'UTR;5'UTR;1stExon;1stExon
cg13886135	-6.57579	13.4219	1.84625e-10	4.33293e-08	0.0992077	FALSE	FALSE	NA	NA	FALSE	NA	ADCYAP1R1	Body
cg03614916	6.57554	13.4205	1.84897e-10	4.33308e-08	-0.0551939	FALSE	FALSE	NA	NA	FALSE	NA	IMPACT	Body	Unclassified_Cell_type_specific
cg27637617	-6.57554	13.4205	1.84899e-10	4.33308e-08	0.0373215	FALSE	FALSE	NA	NA	FALSE	NA
cg11789534	-6.57363	13.4096	1.87012e-10	4.37943e-08	0.0114741	FALSE	FALSE	NA	NA	FALSE	NA			Unclassified
cg22376389	-6.57258	13.4036	1.88182e-10	4.40365e-08	0.112053	TRUE	FALSE	NA	NA	FALSE	NA	PIRT	TSS200
cg23757622	-6.57226	13.4018	1.88551e-10	4.40911e-08	0.0318625	FALSE	TRUE	DMR_44	0.0318625	TRUE	Female	MYH8	5'UTR
cg02995731	-6.57207	13.4007	1.88764e-10	4.41089e-08	0.0374537	FALSE	FALSE	NA	NA	FALSE	NA	TDRG1	TSS200
cg00727675	-6.57099	13.3946	1.89977e-10	4.43605e-08	0.0644836	FALSE	FALSE	NA	NA	FALSE	NA	HOXA3	TSS1500
cg11948766	-6.57044	13.3914	1.90596e-10	4.4473e-08	0.0695738	FALSE	TRUE	DMR_31	0.0695738	FALSE	NA
cg07405370	-6.57014	13.3897	1.90939e-10	4.4521e-08	0.0466782	FALSE	FALSE	NA	NA	FALSE	NA	DNAJC5	5'UTR	Promoter_Associated
cg22546318	6.56972	13.3873	1.91421e-10	4.46013e-08	-0.0360053	FALSE	FALSE	NA	NA	FALSE	NA	ATP5G2;ATP5G2;ATP5G2	1stExon;5'UTR;TSS1500	Promoter_Associated
cg05265596	-6.5691	13.3838	1.92131e-10	4.47346e-08	0.0546164	FALSE	FALSE	NA	NA	FALSE	NA	LCP2	Body	Promoter_Associated
cg02676052	-6.56879	13.382	1.92482e-10	4.47841e-08	0.0656656	FALSE	FALSE	NA	NA	FALSE	NA	LCP2	TSS1500
cg16570507	-6.56849	13.3803	1.9282e-10	4.48306e-08	0.0205617	FALSE	FALSE	NA	NA	FALSE	NA	MIR346;GRID1	TSS200;Body
cg23165310	-6.56777	13.3762	1.93657e-10	4.49579e-08	0.0529897	FALSE	FALSE	NA	NA	FALSE	NA	SOX2OT	Body
cg16377108	-6.56767	13.3756	1.93769e-10	4.49579e-08	0.0710498	FALSE	FALSE	NA	NA	FALSE	NA	SRRM4	Body
cg07355757	-6.56766	13.3756	1.93784e-10	4.49579e-08	0.00631658	FALSE	FALSE	NA	NA	FALSE	NA			Unclassified
cg04239994	-6.5672	13.373	1.94313e-10	4.50484e-08	0.0801751	FALSE	FALSE	NA	NA	FALSE	NA	HRNBP3	5'UTR
cg03460109	-6.56691	13.3713	1.94648e-10	4.50939e-08	0.0360226	FALSE	FALSE	NA	NA	FALSE	NA	SORCS2	Body
cg09072216	-6.56535	13.3624	1.96464e-10	4.54819e-08	0.0329672	FALSE	FALSE	NA	NA	FALSE	NA	SPG20;SPG20;SPG20;SPG20	5'UTR;5'UTR;5'UTR;5'UTR
cg25424742	-6.56247	13.346	1.99862e-10	4.62355e-08	0.0656962	FALSE	FALSE	NA	NA	FALSE	NA	COL6A3;COL6A3;COL6A3;COL6A3;COL6A3	Body;Body;Body;Body;Body
cg22981961	-6.5619	13.3428	2.0053e-10	4.6357e-08	0.024927	FALSE	FALSE	NA	NA	FALSE	NA	CST1	TSS1500
cg03176810	-6.56151	13.3406	2.01007e-10	4.64106e-08	0.023956	FALSE	FALSE	NA	NA	FALSE	NA
cg04592413	-6.56147	13.3404	2.01048e-10	4.64106e-08	0.0791768	FALSE	FALSE	NA	NA	FALSE	NA
cg20994118	-6.56096	13.3374	2.01661e-10	4.65189e-08	0.0283987	FALSE	FALSE	NA	NA	FALSE	NA	CAMK1G	Body	Unclassified_Cell_type_specific
cg13217451	-6.55901	13.3263	2.04013e-10	4.70281e-08	0.053181	FALSE	FALSE	NA	NA	FALSE	NA	COL6A3;COL6A3;COL6A3	Body;Body;Body
cg26925025	-6.55869	13.3246	2.04396e-10	4.70759e-08	0.0408385	FALSE	FALSE	NA	NA	FALSE	NA	CA1;CA1;CA1;CA1	TSS1500;TSS1500;TSS1500;TSS1500
cg17302292	-6.5586	13.324	2.04511e-10	4.70759e-08	0.0847133	FALSE	FALSE	NA	NA	FALSE	NA
cg21346980	6.55803	13.3208	2.05203e-10	4.72017e-08	-0.0723938	FALSE	FALSE	NA	NA	FALSE	NA	GTDC1;GTDC1;GTDC1	Body;Body;Body
cg05181301	6.55691	13.3144	2.06575e-10	4.74835e-08	-0.087802	FALSE	FALSE	NA	NA	TRUE	Male	ASAP2;ASAP2	Body;Body
cg16706349	-6.55633	13.3111	2.0729e-10	4.7614e-08	0.00776435	FALSE	FALSE	NA	NA	FALSE	NA
cg22626169	-6.55551	13.3065	2.08297e-10	4.78116e-08	0.0470203	FALSE	FALSE	NA	NA	FALSE	NA
cg15603311	-6.55454	13.3009	2.095e-10	4.80536e-08	0.046612	FALSE	FALSE	NA	NA	FALSE	NA	CACNA2D3	Body
cg23837220	-6.55113	13.2816	2.13789e-10	4.90027e-08	0.040292	FALSE	FALSE	NA	NA	FALSE	NA	WDFY4	Body
cg06734169	-6.55028	13.2767	2.14873e-10	4.92164e-08	0.0363633	FALSE	FALSE	NA	NA	FALSE	NA	LRRFIP2;LRRFIP2;LRRFIP2	5'UTR;5'UTR;5'UTR	Unclassified_Cell_type_specific
cg21775463	-6.54914	13.2702	2.16331e-10	4.95153e-08	0.0283616	FALSE	FALSE	NA	NA	FALSE	NA
cg24356964	-6.5488	13.2683	2.16767e-10	4.95802e-08	0.0342634	FALSE	FALSE	NA	NA	FALSE	NA	TP73;TP73;TP73;TP73	TSS1500;TSS1500;Body;TSS1500
cg18489606	6.54791	13.2633	2.17915e-10	4.98076e-08	-0.0486868	FALSE	FALSE	NA	NA	FALSE	NA
cg07598906	-6.54765	13.2618	2.18251e-10	4.98493e-08	0.0383395	FALSE	TRUE	DMR_58	0.0383395	FALSE	NA
cg04368094	-6.54641	13.2547	2.19867e-10	5.0183e-08	0.021737	FALSE	FALSE	NA	NA	FALSE	NA	PELI2	Body
cg12596692	-6.54592	13.2519	2.2051e-10	5.02925e-08	0.0476166	FALSE	FALSE	NA	NA	FALSE	NA	DAB1	5'UTR
cg05490029	-6.54581	13.2513	2.20658e-10	5.02925e-08	0.0740173	FALSE	FALSE	NA	NA	FALSE	NA	IL7	TSS1500
cg07025989	-6.54416	13.2419	2.22824e-10	5.07507e-08	0.0535187	FALSE	FALSE	NA	NA	FALSE	NA	BCL11B;BCL11B	Body;Body
cg14994447	-6.54322	13.2366	2.24068e-10	5.09982e-08	0.0542824	FALSE	FALSE	NA	NA	FALSE	NA
cg08415973	-6.54273	13.2338	2.2472e-10	5.11106e-08	0.0326156	FALSE	FALSE	NA	NA	FALSE	NA	TDRG1	TSS200
cg20983876	-6.54089	13.2234	2.27187e-10	5.16356e-08	0.0509558	FALSE	FALSE	NA	NA	FALSE	NA
cg26910132	-6.54043	13.2208	2.2781e-10	5.17408e-08	0.0762998	FALSE	FALSE	NA	NA	FALSE	NA			Unclassified_Cell_type_specific
cg02016642	6.54005	13.2186	2.28331e-10	5.18229e-08	-0.0265707	FALSE	FALSE	NA	NA	FALSE	NA	PRDM4	3'UTR
cg13376998	-6.53989	13.2177	2.28547e-10	5.18355e-08	0.0445702	FALSE	FALSE	NA	NA	FALSE	NA
cg02821342	-6.53918	13.2137	2.29506e-10	5.20166e-08	0.0551707	FALSE	FALSE	NA	NA	FALSE	NA	MKLN1;FLJ43663	TSS1500;Body	Promoter_Associated
cg00574819	6.53563	13.1935	2.34386e-10	5.30856e-08	-0.0516518	FALSE	FALSE	NA	NA	FALSE	NA	LARP1B;LARP1B;LARP1B	TSS1500;TSS1500;TSS1500
cg24664347	-6.53517	13.1909	2.35031e-10	5.31944e-08	0.0249578	FALSE	FALSE	NA	NA	TRUE	Female	REXO1L2P	TSS1500
cg25969878	-6.53451	13.1872	2.35946e-10	5.33643e-08	0.0297638	FALSE	FALSE	NA	NA	FALSE	NA	STK32C	Body	Unclassified_Cell_type_specific
cg06453241	-6.53395	13.184	2.36736e-10	5.35056e-08	0.044111	FALSE	FALSE	NA	NA	FALSE	NA
cg00877758	6.53356	13.1818	2.37281e-10	5.35914e-08	-0.0631548	FALSE	FALSE	NA	NA	TRUE	Male			Unclassified
cg07781364	-6.53138	13.1694	2.40376e-10	5.42527e-08	0.0444315	FALSE	FALSE	NA	NA	FALSE	NA	NRXN1;NRXN1	Body;Body
cg11748650	-6.53069	13.1655	2.41355e-10	5.44358e-08	0.0746561	FALSE	FALSE	NA	NA	FALSE	NA	C6orf10	Body
cg16857548	-6.52925	13.1573	2.43428e-10	5.48358e-08	0.0281864	FALSE	FALSE	NA	NA	FALSE	NA	LPIN2	TSS200
cg07121340	-6.52922	13.1572	2.43467e-10	5.48358e-08	0.0789435	FALSE	FALSE	NA	NA	FALSE	NA	CACNA1C;CACNA1C;CACNA1C;CACNA1C;CACNA1C;CACNA1C;CACNA1C;CACNA1C;CACNA1C;CACNA1C;CACNA1C;CACNA1C;CACNA1C;CACNA1C;CACNA1C;CACNA1C;CACNA1C;CACNA1C;CACNA1C;CACNA1C;CACNA1C;CACNA1C;CACNA1C	Body;Body;Body;Body;Body;Body;Body;Body;Body;Body;Body;Body;Body;Body;Body;Body;Body;Body;Body;Body;Body;Body;Body	Unclassified_Cell_type_specific
cg13641591	-6.52908	13.1564	2.43672e-10	5.48438e-08	0.0272785	FALSE	FALSE	NA	NA	FALSE	NA	UVRAG	Body
cg24091438	6.52868	13.1541	2.44244e-10	5.49278e-08	-0.0337033	FALSE	FALSE	NA	NA	TRUE	Female	LRRC61;ACTR3C;LRRC61	TSS1500;5'UTR;TSS1500	Promoter_Associated
cg22001335	-6.52859	13.1536	2.44384e-10	5.49278e-08	0.052108	FALSE	FALSE	NA	NA	FALSE	NA			Unclassified_Cell_type_specific
cg26915318	-6.52842	13.1527	2.44622e-10	5.49432e-08	0.0567854	FALSE	FALSE	NA	NA	FALSE	NA	ZNF423	Body
cg15182790	-6.52704	13.1448	2.46635e-10	5.5357e-08	0.0696124	FALSE	FALSE	NA	NA	FALSE	NA
cg05579652	-6.5266	13.1423	2.47273e-10	5.54616e-08	0.036482	FALSE	FALSE	NA	NA	FALSE	NA	CACNA1C;CACNA1C;CACNA1C;CACNA1C;CACNA1C;CACNA1C;CACNA1C;CACNA1C;CACNA1C;CACNA1C;CACNA1C;CACNA1C;CACNA1C;CACNA1C;CACNA1C;CACNA1C;CACNA1C;CACNA1C;CACNA1C;CACNA1C;CACNA1C;CACNA1C;CACNA1C	Body;Body;Body;Body;Body;Body;Body;Body;Body;Body;Body;Body;Body;Body;Body;Body;Body;Body;Body;Body;Body;Body;Body	Unclassified_Cell_type_specific
cg10877430	-6.52571	13.1373	2.48582e-10	5.57167e-08	0.0335285	FALSE	FALSE	NA	NA	FALSE	NA	DTX1	Body	Unclassified_Cell_type_specific
cg01302593	6.52532	13.1351	2.49163e-10	5.58083e-08	-0.0168296	FALSE	FALSE	NA	NA	FALSE	NA
cg15867307	-6.52088	13.1099	2.55791e-10	5.72506e-08	0.0522936	FALSE	FALSE	NA	NA	FALSE	NA
cg26353598	-6.52077	13.1093	2.55955e-10	5.72506e-08	0.0460695	FALSE	FALSE	NA	NA	FALSE	NA
cg04207218	-6.5197	13.1033	2.57581e-10	5.75746e-08	0.0568164	FALSE	FALSE	NA	NA	FALSE	NA	ERG;ERG	Body;Body
cg01071185	-6.51827	13.0952	2.59773e-10	5.80245e-08	0.0506899	FALSE	FALSE	NA	NA	FALSE	NA
cg15573998	-6.51635	13.0843	2.6275e-10	5.8649e-08	0.0504817	FALSE	FALSE	NA	NA	FALSE	NA	NRXN1;NRXN1	Body;Body
cg18154954	6.51574	13.0808	2.6369e-10	5.87918e-08	-0.0314148	FALSE	FALSE	NA	NA	FALSE	NA	RYR1;RYR1	Body;Body
cg16875425	-6.5157	13.0806	2.63753e-10	5.87918e-08	0.0598219	FALSE	FALSE	NA	NA	FALSE	NA	IGFBP3;IGFBP3	Body;Body
cg24176678	-6.51513	13.0774	2.64648e-10	5.89509e-08	0.0301408	FALSE	FALSE	NA	NA	TRUE	Male	C20orf166;C20orf166;C20orf200	1stExon;5'UTR;5'UTR	Unclassified_Cell_type_specific
cg04011707	-6.51456	13.0741	2.65549e-10	5.9111e-08	0.0573899	FALSE	FALSE	NA	NA	FALSE	NA
cg06881239	-6.51187	13.0589	2.69794e-10	6.00147e-08	0.0272634	FALSE	FALSE	NA	NA	FALSE	NA	PIRT	TSS200	Unclassified_Cell_type_specific
cg05279413	-6.51171	13.058	2.70059e-10	6.00323e-08	0.046769	FALSE	FALSE	NA	NA	TRUE	Male	MAFK	5'UTR	Promoter_Associated
cg20696214	-6.51135	13.056	2.70629e-10	6.01179e-08	0.0277079	FALSE	FALSE	NA	NA	FALSE	NA	COL13A1;COL13A1;COL13A1;COL13A1;COL13A1;COL13A1;COL13A1;COL13A1;COL13A1;COL13A1;COL13A1;COL13A1;COL13A1;COL13A1;COL13A1;COL13A1;COL13A1;COL13A1;COL13A1;COL13A1	Body;Body;Body;Body;Body;Body;Body;Body;Body;Body;Body;Body;Body;Body;Body;Body;Body;Body;Body;Body
cg17897187	-6.51071	13.0523	2.71665e-10	6.03066e-08	0.0351703	FALSE	FALSE	NA	NA	TRUE	Female	KIAA1026;KIAA1026	TSS1500;TSS1500
cg18381490	-6.50988	13.0476	2.73002e-10	6.0562e-08	0.030555	FALSE	FALSE	NA	NA	FALSE	NA
cg11704005	-6.50935	13.0447	2.73853e-10	6.07093e-08	0.072328	FALSE	FALSE	NA	NA	FALSE	NA	PAX7;PAX7;PAX7	Body;Body;Body
cg26217185	-6.50914	13.0435	2.7419e-10	6.07423e-08	0.0365226	FALSE	FALSE	NA	NA	FALSE	NA	GAS7;GAS7;GAS7;GAS7	Body;Body;Body;Body
cg07133097	-6.50783	13.0361	2.76318e-10	6.11721e-08	0.0547712	FALSE	FALSE	NA	NA	FALSE	NA
cg05558046	-6.50668	13.0296	2.78203e-10	6.15472e-08	0.0402614	FALSE	TRUE	DMR_24	0.0402614	FALSE	NA	GAS7;GAS7;GAS7	Body;Body;TSS1500
cg05936300	-6.5063	13.0274	2.78832e-10	6.16442e-08	0.0597485	FALSE	FALSE	NA	NA	FALSE	NA	TP73	5'UTR
cg20023783	-6.5054	13.0223	2.80322e-10	6.19314e-08	0.0240023	FALSE	FALSE	NA	NA	FALSE	NA	MYO9A;SENP8;SENP8	5'UTR;5'UTR;TSS1500
cg06475541	-6.50491	13.0196	2.81128e-10	6.20672e-08	0.0370318	FALSE	FALSE	NA	NA	FALSE	NA			Unclassified_Cell_type_specific
cg12066473	-6.50062	12.9953	2.88355e-10	6.36195e-08	0.0833937	FALSE	TRUE	DMR_38	0.0833937	FALSE	NA	SORBS2;SORBS2;SORBS2;SORBS2;SORBS2;SORBS2;SORBS2	5'UTR;5'UTR;5'UTR;1stExon;TSS1500;1stExon;TSS1500	Unclassified_Cell_type_specific
cg00573623	-6.49962	12.9897	2.90061e-10	6.39523e-08	0.096554	FALSE	FALSE	NA	NA	FALSE	NA	EFCAB4B	Body
cg24658280	-6.498	12.9805	2.92841e-10	6.4446e-08	0.0665946	FALSE	TRUE	DMR_57	0.0665946	FALSE	NA	CCDC27	1stExon
cg07998216	-6.498	12.9805	2.92841e-10	6.4446e-08	0.0400899	FALSE	FALSE	NA	NA	FALSE	NA	SLCO5A1;SLCO5A1;SLCO5A1	3'UTR;3'UTR;3'UTR
cg27560796	-6.49797	12.9804	2.92896e-10	6.4446e-08	0.0233995	FALSE	FALSE	NA	NA	FALSE	NA			Unclassified_Cell_type_specific
cg15743799	-6.49703	12.975	2.94537e-10	6.4763e-08	0.0317808	FALSE	FALSE	NA	NA	FALSE	NA	RCVRN	Body	Unclassified_Cell_type_specific
cg03015368	-6.49446	12.9605	2.99039e-10	6.56649e-08	0.0756066	FALSE	FALSE	NA	NA	FALSE	NA	GRIN2A;GRIN2A;GRIN2A	Body;Body;Body
cg22245446	-6.49441	12.9603	2.99112e-10	6.56649e-08	0.0505939	FALSE	FALSE	NA	NA	FALSE	NA	DIRC3	Body
cg06621682	-6.49434	12.9598	2.99247e-10	6.56649e-08	0.0548208	FALSE	TRUE	DMR_68	0.0548208	FALSE	NA	GRID2	Body
cg11521470	-6.49334	12.9542	3.01014e-10	6.6008e-08	0.0353218	FALSE	FALSE	NA	NA	FALSE	NA
cg27278668	-6.49313	12.953	3.0139e-10	6.60457e-08	0.0454219	FALSE	FALSE	NA	NA	FALSE	NA			Unclassified_Cell_type_specific
cg10861390	-6.49226	12.9481	3.02937e-10	6.63398e-08	0.0331937	FALSE	FALSE	NA	NA	FALSE	NA			NonGene_Associated
cg05877397	-6.49175	12.9452	3.03851e-10	6.64952e-08	0.0170093	FALSE	FALSE	NA	NA	TRUE	Male	ZNF423	Body
cg14459046	-6.49158	12.9443	3.04152e-10	6.65162e-08	0.0357791	FALSE	FALSE	NA	NA	FALSE	NA
cg04484523	-6.49069	12.9393	3.05752e-10	6.6821e-08	0.0894648	FALSE	FALSE	NA	NA	FALSE	NA	HSD11B1;HSD11B1	Body;Body
cg15476396	-6.48745	12.921	3.11648e-10	6.80637e-08	0.0437074	FALSE	FALSE	NA	NA	FALSE	NA
cg11175836	-6.48578	12.9116	3.14733e-10	6.86912e-08	0.0392222	FALSE	FALSE	NA	NA	FALSE	NA	KLHDC7A	TSS1500
cg02824980	-6.48522	12.9084	3.15784e-10	6.88741e-08	0.0100142	FALSE	FALSE	NA	NA	FALSE	NA	CYP4F12	TSS200
cg03466124	-6.4819	12.8897	3.22019e-10	7.01868e-08	0.0249684	FALSE	FALSE	NA	NA	FALSE	NA	GNB4	5'UTR	Promoter_Associated_Cell_type_specific
cg13897222	-6.48165	12.8883	3.2249e-10	7.02422e-08	0.0660937	FALSE	FALSE	NA	NA	FALSE	NA
cg02855850	-6.48116	12.8855	3.23438e-10	7.04013e-08	0.030461	FALSE	TRUE	DMR_8	0.030461	FALSE	NA	IVL	Body
cg05242190	-6.47904	12.8735	3.27501e-10	7.12378e-08	0.032275	FALSE	FALSE	NA	NA	FALSE	NA
cg26111757	-6.47882	12.8723	3.27923e-10	7.12818e-08	0.0410687	FALSE	FALSE	NA	NA	FALSE	NA	C20orf185	TSS1500
cg14204735	6.47848	12.8704	3.28582e-10	7.13772e-08	-0.00859593	FALSE	FALSE	NA	NA	FALSE	NA	CYB561;CYB561	TSS1500;TSS1500	Promoter_Associated
cg17743381	-6.47826	12.8692	3.29003e-10	7.14207e-08	0.0313816	FALSE	FALSE	NA	NA	FALSE	NA			Unclassified
cg14259707	-6.47635	12.8584	3.32723e-10	7.218e-08	0.0509945	FALSE	FALSE	NA	NA	FALSE	NA	HCG22	TSS200
cg25744957	-6.47621	12.8576	3.33006e-10	7.2193e-08	0.0271859	FALSE	FALSE	NA	NA	FALSE	NA	FLJ36777	TSS1500	Unclassified_Cell_type_specific
cg00428457	-6.47608	12.8569	3.33253e-10	7.21982e-08	0.0749565	FALSE	FALSE	NA	NA	FALSE	NA
cg07630274	-6.47554	12.8538	3.34317e-10	7.23805e-08	0.0455547	FALSE	FALSE	NA	NA	FALSE	NA	COL13A1;COL13A1;COL13A1;COL13A1;COL13A1;COL13A1;COL13A1;COL13A1;COL13A1;COL13A1;COL13A1;COL13A1;COL13A1;COL13A1;COL13A1;COL13A1;COL13A1;COL13A1;COL13A1;COL13A1	Body;Body;Body;Body;Body;Body;Body;Body;Body;Body;Body;Body;Body;Body;Body;Body;Body;Body;Body;Body
cg00922841	-6.47423	12.8464	3.36912e-10	7.28935e-08	0.0650025	FALSE	TRUE	DMR_19	0.0650025	FALSE	NA	SPRR1A	TSS1500
cg09664054	-6.47405	12.8455	3.37256e-10	7.29193e-08	0.0238801	FALSE	FALSE	NA	NA	FALSE	NA	HIVEP3;HIVEP3	5'UTR;5'UTR
cg04665124	-6.47361	12.843	3.38138e-10	7.30612e-08	0.0183295	FALSE	FALSE	NA	NA	TRUE	Female			Unclassified_Cell_type_specific
cg17651760	-6.47243	12.8363	3.40503e-10	7.35231e-08	0.081693	FALSE	FALSE	NA	NA	FALSE	NA
cg25196088	-6.47218	12.8349	3.40998e-10	7.35812e-08	0.0421394	FALSE	FALSE	NA	NA	FALSE	NA	CAMTA1	Body	Unclassified_Cell_type_specific
cg04704856	-6.472	12.8339	3.41365e-10	7.36112e-08	0.0276952	FALSE	FALSE	NA	NA	FALSE	NA	FMOD;FMOD	1stExon;5'UTR
cg02563011	-6.47179	12.8327	3.41782e-10	7.36522e-08	0.0640819	FALSE	FALSE	NA	NA	FALSE	NA	CSMD1	Body
cg23962746	-6.46971	12.821	3.46003e-10	7.45123e-08	0.0488796	FALSE	FALSE	NA	NA	FALSE	NA
cg00717364	-6.46802	12.8115	3.49444e-10	7.52032e-08	0.0479821	FALSE	FALSE	NA	NA	FALSE	NA
cg15371801	6.46743	12.8082	3.50667e-10	7.54164e-08	-0.0359054	FALSE	FALSE	NA	NA	FALSE	NA			Unclassified
cg15422520	-6.46676	12.8044	3.52051e-10	7.56639e-08	0.0736057	FALSE	FALSE	NA	NA	FALSE	NA
cg08763351	-6.46633	12.802	3.52947e-10	7.58062e-08	0.0922205	FALSE	TRUE	DMR_12	0.0922205	FALSE	NA	SPRR4	5'UTR
cg09022230	-6.46275	12.7818	3.60461e-10	7.73687e-08	0.0351693	FALSE	FALSE	NA	NA	FALSE	NA	TNRC18	Body
cg12689128	-6.46254	12.7806	3.60907e-10	7.74133e-08	0.0198987	FALSE	FALSE	NA	NA	FALSE	NA	KRT85	TSS1500	Unclassified_Cell_type_specific
cg05070537	-6.46067	12.7701	3.64893e-10	7.82164e-08	0.0504374	FALSE	FALSE	NA	NA	FALSE	NA
cg24751928	6.46017	12.7673	3.65966e-10	7.83947e-08	-0.0247028	FALSE	FALSE	NA	NA	TRUE	Female			Unclassified_Cell_type_specific
cg12793525	-6.46002	12.7665	3.66298e-10	7.84139e-08	0.0518436	FALSE	FALSE	NA	NA	FALSE	NA	CXCL12;CXCL12;CXCL12	Body;Body;Body
cg04838832	-6.45736	12.7515	3.72064e-10	7.95878e-08	0.0594622	FALSE	FALSE	NA	NA	FALSE	NA	ADAMTS14;ADAMTS14	Body;Body
cg13039199	-6.45726	12.751	3.72273e-10	7.95878e-08	0.0317306	FALSE	FALSE	NA	NA	FALSE	NA	SLCO3A1;SLCO3A1	Body;Body
cg19478105	-6.45689	12.7489	3.73088e-10	7.97095e-08	0.0383301	FALSE	FALSE	NA	NA	FALSE	NA	SLIT1	TSS1500
cg03582047	-6.45545	12.7408	3.76257e-10	8.02655e-08	0.0321489	FALSE	FALSE	NA	NA	FALSE	NA	GLP2R	TSS200
cg08319905	6.45541	12.7406	3.7635e-10	8.02655e-08	-0.0317007	FALSE	TRUE	DMR_37	-0.0317007	FALSE	NA	PPFIA3	Body
cg17920936	-6.45537	12.7404	3.76433e-10	8.02655e-08	0.038825	FALSE	FALSE	NA	NA	FALSE	NA	ROR2	Body
cg04561937	-6.45356	12.7302	3.80471e-10	8.10616e-08	0.0452995	FALSE	FALSE	NA	NA	FALSE	NA	GAB4	3'UTR	Unclassified_Cell_type_specific
cg09180171	-6.45347	12.7297	3.80667e-10	8.10616e-08	0.0261385	FALSE	FALSE	NA	NA	FALSE	NA
cg01554316	-6.45272	12.7255	3.82333e-10	8.13629e-08	0.0738424	FALSE	FALSE	NA	NA	FALSE	NA	GALNT2	Body	Unclassified_Cell_type_specific
cg08436104	-6.45216	12.7223	3.83595e-10	8.1578e-08	0.0797843	FALSE	FALSE	NA	NA	FALSE	NA
cg26096646	-6.45171	12.7198	3.84626e-10	8.17295e-08	0.081913	FALSE	FALSE	NA	NA	FALSE	NA
cg24943609	-6.45162	12.7193	3.84812e-10	8.17295e-08	0.0207191	FALSE	FALSE	NA	NA	FALSE	NA	ZNF652;ZNF652	5'UTR;5'UTR
cg00106345	-6.45132	12.7176	3.85509e-10	8.18238e-08	0.0716474	FALSE	FALSE	NA	NA	FALSE	NA			Gene_Associated_Cell_type_specific
cg23829518	-6.44975	12.7088	3.89063e-10	8.25242e-08	0.0498199	FALSE	FALSE	NA	NA	FALSE	NA
cg18657751	-6.44832	12.7008	3.92348e-10	8.31665e-08	0.0631929	FALSE	FALSE	NA	NA	FALSE	NA	GAS7;GAS7;GAS7;GAS7	Body;Body;Body;Body
cg27168573	-6.44809	12.6995	3.92872e-10	8.32152e-08	0.0334384	FALSE	FALSE	NA	NA	FALSE	NA	PXN;PXN	Body;Body
cg14685948	-6.448	12.6989	3.93091e-10	8.32152e-08	0.0395304	FALSE	FALSE	NA	NA	FALSE	NA	COL13A1;COL13A1;COL13A1;COL13A1;COL13A1;COL13A1;COL13A1;COL13A1;COL13A1;COL13A1;COL13A1;COL13A1;COL13A1;COL13A1;COL13A1;COL13A1;COL13A1;COL13A1;COL13A1;COL13A1	Body;Body;Body;Body;Body;Body;Body;Body;Body;Body;Body;Body;Body;Body;Body;Body;Body;Body;Body;Body
cg24006352	-6.44739	12.6955	3.94503e-10	8.34596e-08	0.0383441	FALSE	FALSE	NA	NA	FALSE	NA	KCND3;KCND3	5'UTR;5'UTR
cg07660635	-6.44525	12.6835	3.99476e-10	8.44566e-08	0.0646718	FALSE	FALSE	NA	NA	FALSE	NA	IRF8	5'UTR	Unclassified
cg11750883	-6.44502	12.6822	4.0002e-10	8.45165e-08	0.0406148	FALSE	FALSE	NA	NA	FALSE	NA	CRCT1	TSS200
cg04647654	-6.44154	12.6627	4.08279e-10	8.62052e-08	0.0655334	FALSE	FALSE	NA	NA	FALSE	NA			Unclassified_Cell_type_specific
cg09423126	-6.43929	12.6501	4.13707e-10	8.72943e-08	0.0344759	FALSE	FALSE	NA	NA	FALSE	NA	PEBP4	Body
cg22452230	6.43856	12.646	4.1547e-10	8.76092e-08	-0.0396929	FALSE	FALSE	NA	NA	FALSE	NA			Promoter_Associated
cg08768218	-6.43707	12.6376	4.19118e-10	8.82752e-08	0.0398365	FALSE	FALSE	NA	NA	TRUE	Male	DLC1;DLC1	TSS200;TSS200
cg02393479	-6.43705	12.6375	4.19173e-10	8.82752e-08	0.0691165	FALSE	FALSE	NA	NA	TRUE	Female	CA3	Body
cg17696091	-6.43513	12.6267	4.23927e-10	8.92184e-08	0.0298809	FALSE	FALSE	NA	NA	FALSE	NA	SYCP1	TSS1500
cg15571405	-6.43392	12.62	4.26935e-10	8.97932e-08	0.081069	FALSE	FALSE	NA	NA	FALSE	NA	MKLN1	5'UTR	Unclassified_Cell_type_specific
cg01986807	-6.43367	12.6186	4.27552e-10	8.98647e-08	0.0480735	FALSE	FALSE	NA	NA	FALSE	NA	PKNOX2	5'UTR
cg20399965	-6.43241	12.6115	4.3073e-10	9.0474e-08	0.0383233	FALSE	FALSE	NA	NA	FALSE	NA	PPP2R2C	Body
cg03780132	6.43157	12.6068	4.32867e-10	9.0864e-08	-0.0531112	FALSE	FALSE	NA	NA	FALSE	NA
cg05725666	-6.4306	12.6014	4.35313e-10	9.13183e-08	0.0580244	FALSE	FALSE	NA	NA	FALSE	NA	CACNA1C;CACNA1C;CACNA1C;CACNA1C;CACNA1C;CACNA1C;CACNA1C;CACNA1C;CACNA1C;CACNA1C;CACNA1C;CACNA1C;CACNA1C;CACNA1C;CACNA1C;CACNA1C;CACNA1C;CACNA1C;CACNA1C;CACNA1C;CACNA1C;CACNA1C;CACNA1C	Body;Body;Body;Body;Body;Body;Body;Body;Body;Body;Body;Body;Body;Body;Body;Body;Body;Body;Body;Body;Body;Body;Body
cg23431988	6.43026	12.5995	4.36194e-10	9.14438e-08	-0.0840648	FALSE	FALSE	NA	NA	FALSE	NA	PIWIL2;PIWIL2	TSS1500;TSS1500
cg10130718	6.42771	12.5851	4.42769e-10	9.27623e-08	-0.0597994	FALSE	FALSE	NA	NA	FALSE	NA	DMRTB1	1stExon
cg08369368	6.42493	12.5696	4.50022e-10	9.41633e-08	-0.0335089	FALSE	FALSE	NA	NA	TRUE	Female	NSD1;NSD1	TSS200;TSS1500
cg06460076	-6.42493	12.5696	4.50037e-10	9.41633e-08	0.0763626	FALSE	FALSE	NA	NA	FALSE	NA
cg07070348	-6.4243	12.566	4.51702e-10	9.44184e-08	0.0506209	FALSE	FALSE	NA	NA	FALSE	NA
cg22855020	-6.42424	12.5658	4.5184e-10	9.44184e-08	0.0778842	FALSE	TRUE	DMR_56	0.0778842	FALSE	NA	SLC20A2	5'UTR
cg07736716	-6.4239	12.5638	4.52758e-10	9.45494e-08	0.0285446	FALSE	FALSE	NA	NA	FALSE	NA	CA1;CA1;CA1;CA1	TSS1500;TSS1500;TSS1500;TSS1500
cg23447202	-6.42362	12.5622	4.53502e-10	9.45823e-08	0.05462	FALSE	FALSE	NA	NA	FALSE	NA
cg11585071	-6.42344	12.5612	4.53981e-10	9.45823e-08	0.0525592	FALSE	FALSE	NA	NA	FALSE	NA	TP73;TP73;TP73;TP73	Body;Body;Body;Body
cg09726240	-6.42341	12.5611	4.54037e-10	9.45823e-08	0.027176	FALSE	FALSE	NA	NA	FALSE	NA	SHANK2	Body
cg10574566	-6.4234	12.561	4.54083e-10	9.45823e-08	0.020581	FALSE	FALSE	NA	NA	FALSE	NA
cg21291385	-6.42278	12.5576	4.55727e-10	9.48637e-08	0.0380217	FALSE	FALSE	NA	NA	FALSE	NA	MRPS6;SLC5A3	Body;5'UTR	Unclassified_Cell_type_specific
cg01567509	-6.4225	12.556	4.56462e-10	9.49559e-08	0.052615	FALSE	FALSE	NA	NA	FALSE	NA	KIAA1026;KIAA1026	Body;Body
cg22501342	-6.42186	12.5524	4.5819e-10	9.52541e-08	0.0246951	FALSE	FALSE	NA	NA	FALSE	NA	RNF8;RNF8	Body;Body	Promoter_Associated
cg23833461	-6.42048	12.5447	4.61894e-10	9.59625e-08	0.0718538	FALSE	TRUE	DMR_24	0.0718538	FALSE	NA	GAS7;GAS7;GAS7;GAS7	1stExon;Body;Body;5'UTR
cg05885647	6.41688	12.5246	4.71731e-10	9.79435e-08	-0.043139	FALSE	FALSE	NA	NA	FALSE	NA	DMRTB1	Body
cg20734219	-6.41594	12.5193	4.74342e-10	9.83901e-08	0.089554	FALSE	FALSE	NA	NA	FALSE	NA	PPP2R2B;PPP2R2B	5'UTR;5'UTR
cg21314318	-6.41589	12.519	4.74489e-10	9.83901e-08	0.0371207	FALSE	FALSE	NA	NA	FALSE	NA	ADAMTS17	Body
cg15046388	-6.41519	12.5151	4.76417e-10	9.87269e-08	0.0316297	FALSE	FALSE	NA	NA	FALSE	NA	MYH8	Body
cg14404842	-6.4143	12.5101	4.78908e-10	9.91795e-08	0.0526317	FALSE	FALSE	NA	NA	FALSE	NA
cg03727500	6.41243	12.4997	4.84171e-10	1.00205e-07	-0.0197873	FALSE	FALSE	NA	NA	FALSE	NA			Unclassified
cg17367948	-6.41181	12.4962	4.85926e-10	1.00505e-07	0.0440324	FALSE	FALSE	NA	NA	FALSE	NA
cg25481833	-6.41123	12.493	4.87578e-10	1.00782e-07	0.0490063	FALSE	FALSE	NA	NA	FALSE	NA	LOC285768;LOC285768	Body;Body
cg16067696	-6.41048	12.4888	4.89726e-10	1.01161e-07	0.0500457	FALSE	FALSE	NA	NA	FALSE	NA	PVRL1	Body
cg27512565	-6.41016	12.487	4.90658e-10	1.01289e-07	0.0403254	FALSE	FALSE	NA	NA	TRUE	Male	PPIL2;PPIL2;PPIL2	Body;Body;Body
cg12778775	6.40785	12.474	4.97327e-10	1.02601e-07	-0.0426706	FALSE	FALSE	NA	NA	FALSE	NA	LDOC1L	5'UTR	Promoter_Associated
cg02275756	6.40635	12.4657	5.01691e-10	1.03435e-07	-0.0566224	FALSE	FALSE	NA	NA	FALSE	NA
cg01279219	-6.40623	12.465	5.02032e-10	1.0344e-07	0.0586327	FALSE	FALSE	NA	NA	FALSE	NA
cg09064486	-6.4058	12.4626	5.03314e-10	1.03623e-07	0.0447564	FALSE	FALSE	NA	NA	FALSE	NA
cg12689679	-6.40571	12.4621	5.03562e-10	1.03623e-07	0.0540328	FALSE	FALSE	NA	NA	FALSE	NA
cg08167066	6.40558	12.4614	5.03967e-10	1.03641e-07	-0.00925898	FALSE	FALSE	NA	NA	TRUE	Female	CYS1;CYS1	1stExon;5'UTR
cg21236153	-6.40522	12.4594	5.05017e-10	1.03791e-07	0.0187409	FALSE	FALSE	NA	NA	FALSE	NA	C9orf25	Body	Unclassified_Cell_type_specific
cg17004653	-6.40399	12.4525	5.08658e-10	1.04473e-07	0.0546946	FALSE	FALSE	NA	NA	FALSE	NA	TCERG1L	Body
cg16429505	6.40382	12.4515	5.09167e-10	1.04492e-07	-0.0318938	FALSE	FALSE	NA	NA	FALSE	NA	UFSP1;ACHE;ACHE	TSS1500;Body;3'UTR
cg17380238	6.40374	12.4511	5.09398e-10	1.04492e-07	-0.0606931	FALSE	FALSE	NA	NA	FALSE	NA	PPP1R13L;PPP1R13L	Body;Body
cg15390649	-6.40328	12.4486	5.10764e-10	1.04706e-07	0.0495732	FALSE	FALSE	NA	NA	FALSE	NA
cg25512791	-6.40294	12.4466	5.11787e-10	1.0485e-07	0.00764938	FALSE	FALSE	NA	NA	FALSE	NA	LRRC55	TSS200
cg01828530	-6.40185	12.4406	5.15045e-10	1.05451e-07	0.0388217	FALSE	FALSE	NA	NA	FALSE	NA	PSMB2	Body
cg07153724	-6.4016	12.4392	5.15792e-10	1.05537e-07	0.0587613	FALSE	FALSE	NA	NA	FALSE	NA
cg05112254	-6.40065	12.4339	5.18667e-10	1.06058e-07	0.0954558	FALSE	FALSE	NA	NA	FALSE	NA	CACNA1C;CACNA1C;CACNA1C;CACNA1C;CACNA1C;CACNA1C;CACNA1C;CACNA1C;CACNA1C;CACNA1C;CACNA1C;CACNA1C;CACNA1C;CACNA1C;CACNA1C;CACNA1C;CACNA1C;CACNA1C;CACNA1C;CACNA1C;CACNA1C;CACNA1C;CACNA1C	Body;Body;Body;Body;Body;Body;Body;Body;Body;Body;Body;Body;Body;Body;Body;Body;Body;Body;Body;Body;Body;Body;Body
cg14321284	-6.39691	12.413	5.30125e-10	1.08287e-07	0.0361718	FALSE	FALSE	NA	NA	FALSE	NA
cg10820186	-6.39687	12.4128	5.30237e-10	1.08287e-07	0.0440469	FALSE	FALSE	NA	NA	FALSE	NA	DMBT1;DMBT1;DMBT1	Body;Body;Body
cg19591003	-6.39579	12.4067	5.33606e-10	1.08907e-07	0.0311522	FALSE	FALSE	NA	NA	FALSE	NA	FAM181A;C14orf86	Body;TSS200
cg24304249	-6.39468	12.4005	5.3708e-10	1.09547e-07	0.0839278	FALSE	FALSE	NA	NA	FALSE	NA	CACNA1E	Body
cg19772114	6.39361	12.3946	5.40419e-10	1.10158e-07	-0.0257921	FALSE	FALSE	NA	NA	FALSE	NA
cg07037116	-6.39222	12.3868	5.44831e-10	1.10988e-07	0.0373485	FALSE	FALSE	NA	NA	FALSE	NA	KCND3;KCND3	Body;Body
cg21339799	6.39136	12.382	5.47566e-10	1.11475e-07	-0.104664	TRUE	FALSE	NA	NA	FALSE	NA	ARHGAP15	Body
cg01963618	-6.39091	12.3795	5.4901e-10	1.11699e-07	0.0658871	FALSE	FALSE	NA	NA	FALSE	NA	LOC285768;LOC285768	TSS1500;TSS1500
cg03402693	-6.39009	12.3749	5.51659e-10	1.12168e-07	0.0927388	FALSE	FALSE	NA	NA	FALSE	NA
cg13453139	-6.38997	12.3743	5.52033e-10	1.12173e-07	0.0520861	FALSE	FALSE	NA	NA	FALSE	NA	PIK3R5;PIK3R5	5'UTR;5'UTR
cg26212135	-6.38981	12.3734	5.52535e-10	1.12205e-07	0.0428676	FALSE	FALSE	NA	NA	FALSE	NA
cg06324719	-6.3892	12.37	5.5453e-10	1.12539e-07	0.0357332	FALSE	FALSE	NA	NA	FALSE	NA
cg27153655	-6.3871	12.3583	5.61349e-10	1.13852e-07	0.0618404	FALSE	FALSE	NA	NA	FALSE	NA	SERPINA10;SERPINA10	TSS1500;TSS1500
cg20230370	-6.3855	12.3494	5.66605e-10	1.14846e-07	0.0318375	FALSE	FALSE	NA	NA	FALSE	NA	FGF23	Body
cg08626667	-6.38299	12.3354	5.74955e-10	1.16466e-07	0.040859	FALSE	FALSE	NA	NA	FALSE	NA	TDRD6;TDRD6	1stExon;1stExon
cg00161124	-6.38275	12.334	5.75774e-10	1.16559e-07	0.0414163	FALSE	TRUE	DMR_69	0.0414163	FALSE	NA	SLC35F3	Body
cg03578495	6.38062	12.3222	5.8294e-10	1.17936e-07	-0.0427668	FALSE	FALSE	NA	NA	FALSE	NA
cg24459227	-6.37766	12.3057	5.93099e-10	1.19916e-07	0.0420593	FALSE	FALSE	NA	NA	FALSE	NA
cg06785788	-6.37714	12.3028	5.94872e-10	1.202e-07	0.0721614	FALSE	FALSE	NA	NA	TRUE	Female	MASP1;MASP1	Body;Body
cg20518511	-6.37601	12.2965	5.98831e-10	1.20924e-07	0.009573	FALSE	FALSE	NA	NA	FALSE	NA	TNRC18	Body	NonGene_Associated_Cell_type_specific
cg02394686	-6.37499	12.2908	6.02387e-10	1.21567e-07	0.0124133	FALSE	FALSE	NA	NA	TRUE	Male	ISOC2;ISOC2;ISOC2	TSS200;TSS200;TSS200	Promoter_Associated
cg03276422	-6.37471	12.2893	6.03347e-10	1.21685e-07	0.0545426	FALSE	FALSE	NA	NA	FALSE	NA	RAB40B	Body
cg07178977	6.37332	12.2815	6.08265e-10	1.226e-07	-0.0681472	FALSE	FALSE	NA	NA	FALSE	NA
cg14731653	-6.3726	12.2776	6.10807e-10	1.23036e-07	0.0316036	FALSE	FALSE	NA	NA	FALSE	NA	CRYBA2;CRYBA2;CRYBA2	TSS200;TSS200;TSS200	Unclassified_Cell_type_specific
cg17774559	-6.36873	12.256	6.24743e-10	1.25765e-07	0.0306477	FALSE	FALSE	NA	NA	TRUE	Female	IRX4	Body
cg25691239	6.36848	12.2546	6.25625e-10	1.25864e-07	-0.0485088	FALSE	FALSE	NA	NA	FALSE	NA	TPTE;TPTE;TPTE	TSS1500;TSS1500;TSS1500
cg09132790	-6.36799	12.2519	6.27412e-10	1.26146e-07	0.0260797	FALSE	FALSE	NA	NA	FALSE	NA	ZNF423	Body
cg15246511	-6.36586	12.24	6.3526e-10	1.27644e-07	0.0378145	FALSE	FALSE	NA	NA	FALSE	NA	APOB	TSS1500
cg05365670	6.36524	12.2366	6.37529e-10	1.28021e-07	-0.0115169	FALSE	FALSE	NA	NA	FALSE	NA	LPCAT1	TSS1500
cg06782204	-6.36512	12.236	6.3797e-10	1.2803e-07	0.048968	FALSE	FALSE	NA	NA	FALSE	NA
cg22880392	-6.36151	12.2159	6.51523e-10	1.30669e-07	0.0698692	FALSE	FALSE	NA	NA	FALSE	NA	SFRP1	Body
cg24750391	6.36102	12.2131	6.53389e-10	1.30962e-07	-0.0374102	FALSE	FALSE	NA	NA	FALSE	NA	PON3	TSS1500
cg01856509	-6.35993	12.2071	6.57527e-10	1.3171e-07	0.0468729	FALSE	FALSE	NA	NA	FALSE	NA	GRID1;MIR346	Body;TSS1500
cg02711212	-6.35971	12.2059	6.58365e-10	1.31797e-07	0.0520258	FALSE	FALSE	NA	NA	FALSE	NA	LOC145837	TSS200
cg18017926	-6.35914	12.2027	6.60554e-10	1.32153e-07	0.058688	FALSE	FALSE	NA	NA	FALSE	NA	NKX2-5;NKX2-5;NKX2-5	Body;Body;Body	Unclassified_Cell_type_specific
cg09150163	6.35894	12.2016	6.61321e-10	1.32225e-07	-0.0283365	FALSE	FALSE	NA	NA	FALSE	NA
cg04688828	-6.35866	12.2001	6.62388e-10	1.32357e-07	0.00520543	FALSE	FALSE	NA	NA	TRUE	Male	LYNX1;LYNX1;LYNX1;LYNX1;LYNX1	5'UTR;5'UTR;TSS200;5'UTR;1stExon	Unclassified
cg03729889	-6.3584	12.1986	6.63385e-10	1.32474e-07	0.0365091	FALSE	FALSE	NA	NA	FALSE	NA	MYO18B	TSS200
cg05799962	-6.35793	12.196	6.65231e-10	1.32761e-07	0.0295092	FALSE	FALSE	NA	NA	FALSE	NA	ITGAD	TSS1500
cg09082487	-6.3563	12.1869	6.71545e-10	1.33939e-07	0.0346007	FALSE	FALSE	NA	NA	FALSE	NA	COL13A1;COL13A1;COL13A1;COL13A1;COL13A1;COL13A1;COL13A1;COL13A1;COL13A1;COL13A1;COL13A1;COL13A1;COL13A1;COL13A1;COL13A1;COL13A1;COL13A1;COL13A1;COL13A1;COL13A1	Body;Body;Body;Body;Body;Body;Body;Body;Body;Body;Body;Body;Body;Body;Body;Body;Body;Body;Body;Body
cg25376875	6.3557	12.1836	6.73871e-10	1.3432e-07	-0.0287266	FALSE	FALSE	NA	NA	FALSE	NA	ASAP2;ASAP2	Body;Body
cg12245236	-6.35451	12.177	6.78555e-10	1.35171e-07	0.048364	FALSE	FALSE	NA	NA	FALSE	NA	GAS7	Body
cg03955764	-6.35404	12.1744	6.80431e-10	1.35461e-07	0.0519108	FALSE	FALSE	NA	NA	FALSE	NA	LOC100133308	Body
cg21577365	-6.35249	12.1658	6.86553e-10	1.36591e-07	0.0427888	FALSE	FALSE	NA	NA	FALSE	NA	OR4M2;LOC727924	TSS1500;Body
cg07185425	-6.3524	12.1653	6.86949e-10	1.36591e-07	0.0843337	FALSE	TRUE	DMR_69	0.0843337	FALSE	NA	SLC35F3	Body
cg11850276	6.3517	12.1614	6.89718e-10	1.37057e-07	-0.0374486	FALSE	TRUE	DMR_16	-0.0374486	FALSE	NA	FLJ44606;FLJ44606	TSS1500;TSS1500	Promoter_Associated
cg02682520	-6.35072	12.156	6.93661e-10	1.37756e-07	0.0401093	FALSE	FALSE	NA	NA	FALSE	NA			Promoter_Associated
cg16698674	-6.35011	12.1526	6.96106e-10	1.38157e-07	0.0449608	FALSE	FALSE	NA	NA	FALSE	NA	GALNT2	Body
cg03087880	-6.34792	12.1405	7.05012e-10	1.39839e-07	0.0261937	FALSE	FALSE	NA	NA	FALSE	NA	ZNF423	Body
cg08842062	-6.34711	12.1359	7.0836e-10	1.40417e-07	0.0574405	FALSE	FALSE	NA	NA	FALSE	NA	FLJ45079	Body	Unclassified_Cell_type_specific
cg13901539	-6.34615	12.1306	7.12302e-10	1.41113e-07	0.0989843	FALSE	FALSE	NA	NA	FALSE	NA	ZNF618	Body
cg13424302	-6.34348	12.1158	7.23442e-10	1.43232e-07	0.0401245	FALSE	FALSE	NA	NA	FALSE	NA
cg17771569	-6.34311	12.1138	7.24962e-10	1.43445e-07	0.00940573	FALSE	FALSE	NA	NA	TRUE	Male	ATP8B3	Body
cg08683644	-6.34123	12.1034	7.32924e-10	1.44932e-07	0.0423509	FALSE	FALSE	NA	NA	FALSE	NA
cg15771200	-6.341	12.1021	7.33922e-10	1.45003e-07	0.0327059	FALSE	FALSE	NA	NA	FALSE	NA	KRT85	TSS200
cg04707332	6.34094	12.1017	7.3418e-10	1.45003e-07	-0.0199313	FALSE	FALSE	NA	NA	FALSE	NA	TBX15	5'UTR
cg24214659	-6.34029	12.0981	7.36937e-10	1.45459e-07	0.0554465	FALSE	FALSE	NA	NA	FALSE	NA	TESC;TESC;TESC	Body;Body;Body
cg06106428	-6.33839	12.0876	7.45085e-10	1.46978e-07	0.0749933	FALSE	FALSE	NA	NA	FALSE	NA	ARHGAP20	TSS1500	Unclassified
cg09896106	-6.33703	12.0801	7.5098e-10	1.48051e-07	0.0503971	FALSE	FALSE	NA	NA	FALSE	NA
cg23336973	-6.33613	12.0751	7.54933e-10	1.4874e-07	0.0701113	FALSE	FALSE	NA	NA	FALSE	NA
cg01377358	-6.33586	12.0736	7.56113e-10	1.48882e-07	0.034307	FALSE	FALSE	NA	NA	FALSE	NA	ASXL1;ASXL1	Body;Body	Promoter_Associated
cg16903782	-6.33574	12.0729	7.56631e-10	1.48888e-07	0.0432969	FALSE	FALSE	NA	NA	FALSE	NA	KIAA0748	TSS200	Promoter_Associated
cg14355482	-6.33564	12.0724	7.57061e-10	1.48888e-07	0.115406	TRUE	FALSE	NA	NA	FALSE	NA	NCAM2	Body
cg10133953	-6.334	12.0633	7.64297e-10	1.50219e-07	0.0626244	FALSE	FALSE	NA	NA	FALSE	NA	SLC18A1;SLC18A1;SLC18A1;SLC18A1	Body;Body;Body;Body
cg26974681	-6.33385	12.0625	7.64944e-10	1.50255e-07	0.0512588	FALSE	FALSE	NA	NA	FALSE	NA
cg15707428	-6.33213	12.0529	7.72639e-10	1.51675e-07	0.0614877	FALSE	FALSE	NA	NA	FALSE	NA	GREB1;GREB1	TSS1500;5'UTR
cg25305993	-6.33137	12.0487	7.76028e-10	1.52168e-07	0.0395956	FALSE	FALSE	NA	NA	FALSE	NA
cg24615251	-6.33136	12.0487	7.76089e-10	1.52168e-07	0.0308603	FALSE	TRUE	DMR_14	0.0308603	FALSE	NA	CCL13;CCL13	1stExon;5'UTR
cg23230904	-6.33113	12.0474	7.77117e-10	1.52277e-07	0.0607386	FALSE	FALSE	NA	NA	FALSE	NA	FAM196B;DOCK2	5'UTR;Body	Unclassified_Cell_type_specific
cg07275218	-6.33086	12.0459	7.78331e-10	1.52423e-07	0.0374693	FALSE	FALSE	NA	NA	FALSE	NA	BRD2;BRD2	Body;Body	Promoter_Associated_Cell_type_specific
cg01550017	6.33061	12.0445	7.79452e-10	1.5255e-07	-0.0190639	FALSE	FALSE	NA	NA	FALSE	NA
cg06346081	6.32916	12.0365	7.86015e-10	1.53742e-07	-0.0297836	FALSE	FALSE	NA	NA	FALSE	NA	PPCS;ZMYND12;ZMYND12;PPCS;ZMYND12	TSS1500;1stExon;5'UTR;TSS1500;1stExon	Promoter_Associated
cg16678545	-6.32864	12.0336	7.88389e-10	1.54113e-07	0.032301	FALSE	FALSE	NA	NA	TRUE	Female	PGBD5	Body
cg03945034	-6.32754	12.0275	7.93444e-10	1.55008e-07	0.0313933	FALSE	FALSE	NA	NA	FALSE	NA	CAMTA1	Body	Unclassified_Cell_type_specific
cg20648272	6.32713	12.0253	7.95305e-10	1.55278e-07	-0.0368712	FALSE	FALSE	NA	NA	FALSE	NA	DLGAP4	Body	Unclassified
cg22303083	-6.32649	12.0218	7.98259e-10	1.55726e-07	0.030707	FALSE	FALSE	NA	NA	TRUE	Female
cg10758369	-6.32643	12.0214	7.98561e-10	1.55726e-07	0.0366594	FALSE	FALSE	NA	NA	FALSE	NA
cg27395200	-6.32398	12.0078	8.09964e-10	1.57855e-07	0.0419063	FALSE	FALSE	NA	NA	FALSE	NA	BRD2;BRD2	Body;Body	Promoter_Associated_Cell_type_specific
cg23485591	-6.3238	12.0068	8.10818e-10	1.57926e-07	0.0726314	FALSE	FALSE	NA	NA	FALSE	NA
cg17888033	-6.32288	12.0018	8.15133e-10	1.58671e-07	0.0435975	FALSE	FALSE	NA	NA	FALSE	NA	LYNX1;LYNX1;LYNX1;LYNX1;LYNX1	5'UTR;5'UTR;1stExon;5'UTR;5'UTR
cg16812621	6.32274	12.001	8.15802e-10	1.58706e-07	-0.0397281	FALSE	FALSE	NA	NA	FALSE	NA
cg08847382	-6.3223	11.9986	8.17876e-10	1.59014e-07	0.0217662	FALSE	FALSE	NA	NA	FALSE	NA
cg21941223	6.32205	11.9972	8.19064e-10	1.5915e-07	-0.0230806	FALSE	FALSE	NA	NA	FALSE	NA
cg00323014	-6.32133	11.9932	8.22477e-10	1.59717e-07	0.0365372	FALSE	FALSE	NA	NA	FALSE	NA
cg10428798	-6.32092	11.9909	8.24425e-10	1.6e-07	0.0302726	FALSE	FALSE	NA	NA	FALSE	NA	C6orf10	Body
cg03079395	-6.32001	11.9859	8.28796e-10	1.60752e-07	0.0678118	FALSE	FALSE	NA	NA	FALSE	NA
cg11206167	6.31971	11.9842	8.30213e-10	1.6093e-07	-0.0310981	FALSE	FALSE	NA	NA	FALSE	NA
cg26463200	-6.31649	11.9665	8.45819e-10	1.63857e-07	0.0440849	FALSE	FALSE	NA	NA	FALSE	NA	PAX1	TSS1500	Unclassified
cg15405432	6.31562	11.9617	8.50073e-10	1.64583e-07	-0.0289948	FALSE	TRUE	DMR_16	-0.0289948	TRUE	Female	FLJ44606;FLJ44606	TSS200;TSS200	Promoter_Associated
cg23234622	-6.31459	11.956	8.55141e-10	1.65342e-07	0.0569696	FALSE	FALSE	NA	NA	FALSE	NA
cg07565228	6.31454	11.9557	8.55403e-10	1.65342e-07	-0.0381516	FALSE	FALSE	NA	NA	FALSE	NA	LDHD;LDHD	Body;Body
cg27224809	-6.31452	11.9556	8.55522e-10	1.65342e-07	0.0492954	FALSE	FALSE	NA	NA	FALSE	NA	PGBD5	3'UTR
cg18130044	-6.31336	11.9492	8.61267e-10	1.66353e-07	0.0669323	FALSE	FALSE	NA	NA	FALSE	NA
cg06140900	-6.31271	11.9456	8.64519e-10	1.66881e-07	0.0565601	FALSE	FALSE	NA	NA	FALSE	NA
cg17444839	-6.31223	11.9429	8.66886e-10	1.67239e-07	0.0736232	FALSE	FALSE	NA	NA	FALSE	NA	C17orf93;PRAC	Body;TSS1500	Unclassified
cg21442603	-6.31098	11.936	8.73213e-10	1.68359e-07	0.118581	TRUE	FALSE	NA	NA	FALSE	NA	GLI2	Body
cg23040011	-6.30975	11.9292	8.79436e-10	1.69458e-07	0.0548727	FALSE	FALSE	NA	NA	TRUE	Male	PELI2	Body
cg03767258	-6.3088	11.924	8.84241e-10	1.70283e-07	0.107674	TRUE	FALSE	NA	NA	FALSE	NA	KIAA1026;KIAA1026	Body;Body
cg01444004	-6.30851	11.9224	8.85722e-10	1.70467e-07	0.0621725	FALSE	FALSE	NA	NA	FALSE	NA	GREB1;GREB1;GREB1	Body;Body;Body
cg23626546	-6.30828	11.9211	8.86922e-10	1.70596e-07	0.0432047	FALSE	FALSE	NA	NA	FALSE	NA	RNF182;RNF182;RNF182;RNF182	TSS1500;TSS1500;TSS1500;TSS1500	Unclassified
cg14384933	-6.30719	11.9151	8.92507e-10	1.71569e-07	0.0878721	FALSE	FALSE	NA	NA	FALSE	NA
cg24683255	-6.30681	11.913	8.94477e-10	1.71846e-07	0.0418998	FALSE	FALSE	NA	NA	FALSE	NA	NFASC;NFASC;NFASC;NFASC	Body;Body;Body;Body
cg12758039	-6.3066	11.9118	8.95582e-10	1.71956e-07	0.0466151	FALSE	FALSE	NA	NA	FALSE	NA
cg04752992	-6.30585	11.9077	8.99449e-10	1.72596e-07	0.0551627	FALSE	FALSE	NA	NA	FALSE	NA	CLRN3	Body
cg09628704	6.30473	11.9015	9.0529e-10	1.73614e-07	-0.0315075	FALSE	FALSE	NA	NA	FALSE	NA
cg03385495	-6.30457	11.9006	9.06141e-10	1.73675e-07	0.0563033	FALSE	FALSE	NA	NA	FALSE	NA
cg04806447	-6.30434	11.8994	9.07309e-10	1.73796e-07	0.00764786	FALSE	FALSE	NA	NA	FALSE	NA
cg27530576	-6.30321	11.8932	9.13259e-10	1.74832e-07	0.0373172	FALSE	FALSE	NA	NA	FALSE	NA	SYNGAP1	Body
cg11504646	-6.2986	11.8677	9.37913e-10	1.79446e-07	0.0687805	FALSE	FALSE	NA	NA	FALSE	NA	RTP1	TSS1500
cg20432211	6.29781	11.8634	9.42174e-10	1.80155e-07	-0.100589	TRUE	FALSE	NA	NA	TRUE	Female
cg11251293	-6.29693	11.8585	9.46991e-10	1.80969e-07	0.0380415	FALSE	FALSE	NA	NA	FALSE	NA	CNTN2	Body
cg05964950	-6.29644	11.8558	9.49682e-10	1.81376e-07	0.0430879	FALSE	FALSE	NA	NA	FALSE	NA
cg03229638	-6.29218	11.8324	9.73261e-10	1.8577e-07	0.0378339	FALSE	FALSE	NA	NA	FALSE	NA
cg09404981	-6.29193	11.831	9.74666e-10	1.85929e-07	0.0564658	FALSE	FALSE	NA	NA	FALSE	NA
cg10787981	-6.29064	11.8239	9.81944e-10	1.87207e-07	0.036241	FALSE	FALSE	NA	NA	FALSE	NA	INSC;INSC	Body;5'UTR
cg10453758	-6.29022	11.8216	9.84328e-10	1.87551e-07	0.0227769	FALSE	FALSE	NA	NA	FALSE	NA	UBA5;UBA5;ACAD11	Body;5'UTR;TSS1500
cg01595746	-6.28618	11.7993	1.00753e-09	1.9186e-07	0.0475825	FALSE	FALSE	NA	NA	FALSE	NA
cg25840538	-6.28558	11.796	1.01099e-09	1.92372e-07	0.0554148	FALSE	FALSE	NA	NA	FALSE	NA	TMCO3;DCUN1D2	5'UTR;TSS1500
cg11297236	-6.28551	11.7956	1.01141e-09	1.92372e-07	0.0412182	FALSE	FALSE	NA	NA	FALSE	NA	PDILT	TSS1500
cg05034809	-6.28507	11.7932	1.01399e-09	1.92749e-07	0.0506454	FALSE	FALSE	NA	NA	FALSE	NA	ARHGAP22	Body
cg11740103	6.28484	11.7919	1.01535e-09	1.92894e-07	-0.0219861	FALSE	FALSE	NA	NA	TRUE	Female	ACTR3C;LRRC61;LRRC61	TSS200;5'UTR;5'UTR	Promoter_Associated
cg04768425	-6.28403	11.7875	1.02006e-09	1.93677e-07	0.0400185	FALSE	FALSE	NA	NA	FALSE	NA	HTRA1	Body
cg17256679	-6.283	11.7818	1.02613e-09	1.94715e-07	0.0565524	FALSE	FALSE	NA	NA	FALSE	NA	CCL8	Body
cg22393213	-6.28282	11.7808	1.02719e-09	1.94802e-07	0.0116302	FALSE	TRUE	DMR_49	0.0116302	FALSE	NA	CXCR7;CXCR7	1stExon;5'UTR	Unclassified
cg15659911	-6.2825	11.779	1.02913e-09	1.95041e-07	0.0233094	FALSE	FALSE	NA	NA	FALSE	NA			Unclassified
cg10780949	-6.28241	11.7785	1.02965e-09	1.95041e-07	0.0310884	FALSE	FALSE	NA	NA	FALSE	NA	SMAD3;SMAD3;SMAD3	Body;1stExon;5'UTR
cg09408968	-6.28111	11.7714	1.03738e-09	1.96389e-07	0.0292622	FALSE	FALSE	NA	NA	FALSE	NA	SORCS2	Body
cg17521156	-6.27793	11.7539	1.05653e-09	1.99853e-07	0.0362861	FALSE	FALSE	NA	NA	FALSE	NA
cg06537801	-6.27787	11.7536	1.05691e-09	1.99853e-07	0.0766882	FALSE	FALSE	NA	NA	FALSE	NA
cg24936799	-6.27701	11.7489	1.06214e-09	2.00726e-07	0.0657675	FALSE	TRUE	DMR_67	0.0657675	FALSE	NA
cg11064678	-6.27647	11.7459	1.06545e-09	2.01234e-07	0.0883829	FALSE	FALSE	NA	NA	FALSE	NA
cg07589393	-6.27635	11.7452	1.06619e-09	2.01256e-07	0.0627644	FALSE	FALSE	NA	NA	FALSE	NA
cg06489008	-6.27556	11.7409	1.07106e-09	2.02057e-07	0.0430255	FALSE	FALSE	NA	NA	FALSE	NA	CST11;CST11	1stExon;1stExon
cg19692322	-6.27525	11.7392	1.07299e-09	2.02303e-07	0.0419005	FALSE	FALSE	NA	NA	FALSE	NA	TP73;TP73;TP73;TP73	Body;Body;Body;Body	Unclassified_Cell_type_specific
cg19988162	-6.27471	11.7362	1.07628e-09	2.02806e-07	0.0746738	FALSE	FALSE	NA	NA	FALSE	NA	C6orf10	Body
cg08344485	-6.27324	11.7281	1.08546e-09	2.04417e-07	0.0572957	FALSE	FALSE	NA	NA	FALSE	NA	PKNOX2	5'UTR
cg04099158	-6.27228	11.7228	1.09148e-09	2.05431e-07	0.0582846	FALSE	FALSE	NA	NA	FALSE	NA	C7orf10	Body
cg14810139	6.27169	11.7196	1.09516e-09	2.06004e-07	-0.0422697	FALSE	FALSE	NA	NA	FALSE	NA
cg03267167	-6.27092	11.7154	1.10003e-09	2.068e-07	0.108131	TRUE	FALSE	NA	NA	FALSE	NA
cg19749001	-6.26954	11.7078	1.1088e-09	2.08329e-07	0.0525395	FALSE	FALSE	NA	NA	FALSE	NA	GREB1;GREB1;GREB1	TSS1500;5'UTR;5'UTR
cg16873863	6.26588	11.6877	1.13237e-09	2.12634e-07	-0.0865585	FALSE	FALSE	NA	NA	FALSE	NA	SLC22A18AS;SLC22A18	5'UTR;5'UTR
cg14452015	-6.26529	11.6845	1.13623e-09	2.13222e-07	0.0437254	FALSE	FALSE	NA	NA	TRUE	Female
cg06468619	6.2652	11.684	1.13682e-09	2.13222e-07	-0.0456991	FALSE	FALSE	NA	NA	FALSE	NA	NOSIP;PRRG2	TSS1500;TSS200	Unclassified_Cell_type_specific
cg01148092	-6.26498	11.6828	1.13821e-09	2.1336e-07	0.0505347	FALSE	FALSE	NA	NA	FALSE	NA	LRFN2	5'UTR
cg27342781	-6.26476	11.6815	1.13969e-09	2.13513e-07	0.00152284	FALSE	FALSE	NA	NA	FALSE	NA
cg16413763	-6.26339	11.674	1.1487e-09	2.15077e-07	0.0379313	FALSE	FALSE	NA	NA	FALSE	NA	MYO10	Body
cg01970040	-6.26206	11.6667	1.15753e-09	2.16606e-07	0.0490757	FALSE	FALSE	NA	NA	FALSE	NA
cg23153991	-6.26091	11.6604	1.16517e-09	2.1791e-07	0.0656378	FALSE	FALSE	NA	NA	TRUE	Male
cg09881253	-6.25962	11.6534	1.17382e-09	2.19399e-07	0.113152	TRUE	TRUE	DMR_75	0.113152	FALSE	NA	CMKLR1;CMKLR1;CMKLR1;CMKLR1	TSS1500;5'UTR;5'UTR;5'UTR
cg05361750	-6.25944	11.6524	1.17505e-09	2.19503e-07	0.0377217	FALSE	FALSE	NA	NA	FALSE	NA	DNAH17	Body
cg17054697	-6.25911	11.6505	1.17729e-09	2.19796e-07	0.076661	FALSE	FALSE	NA	NA	FALSE	NA
cg13814593	-6.2582	11.6455	1.18347e-09	2.20709e-07	0.0946678	FALSE	FALSE	NA	NA	FALSE	NA	IQCA1	Body
cg01565703	-6.25811	11.6451	1.18403e-09	2.20709e-07	0.0500196	FALSE	FALSE	NA	NA	FALSE	NA	TRAF3;TRAF3;TRAF3	5'UTR;5'UTR;5'UTR
cg12311002	-6.25809	11.6449	1.18423e-09	2.20709e-07	0.0456644	FALSE	FALSE	NA	NA	FALSE	NA	CCL18	1stExon
cg23885965	-6.25761	11.6423	1.18745e-09	2.21182e-07	0.0494706	FALSE	FALSE	NA	NA	FALSE	NA
cg22994272	-6.2567	11.6373	1.19371e-09	2.2222e-07	0.0268736	FALSE	FALSE	NA	NA	FALSE	NA			Unclassified_Cell_type_specific
cg11934771	-6.25654	11.6365	1.19478e-09	2.22292e-07	0.0357922	FALSE	FALSE	NA	NA	FALSE	NA	HCG22	TSS200
cg05251359	-6.25639	11.6357	1.19579e-09	2.22352e-07	0.0669335	FALSE	FALSE	NA	NA	FALSE	NA
cg19078853	6.25509	11.6285	1.20479e-09	2.23897e-07	-0.0659079	FALSE	FALSE	NA	NA	TRUE	Male			Unclassified
cg00188704	-6.25476	11.6267	1.20705e-09	2.24188e-07	0.0515141	FALSE	FALSE	NA	NA	FALSE	NA	HOXA2	Body	Unclassified_Cell_type_specific
cg06818532	-6.25432	11.6243	1.21009e-09	2.24624e-07	0.0519708	FALSE	FALSE	NA	NA	FALSE	NA	BBX;BBX	5'UTR;5'UTR	Promoter_Associated_Cell_type_specific
cg12312338	-6.25409	11.623	1.21171e-09	2.24797e-07	0.0638932	FALSE	FALSE	NA	NA	FALSE	NA	COL11A2;COL11A2;COL11A2	Body;Body;Body
cg22997177	6.25337	11.6191	1.21675e-09	2.25603e-07	-0.0425169	FALSE	FALSE	NA	NA	FALSE	NA	ATP5G2;ATP5G2	TSS1500;TSS200	Promoter_Associated
cg02571436	-6.25301	11.6171	1.21922e-09	2.25931e-07	0.0893531	FALSE	FALSE	NA	NA	FALSE	NA
cg04362560	-6.2517	11.6099	1.22843e-09	2.27508e-07	0.0254729	FALSE	FALSE	NA	NA	TRUE	Male	C20orf166;C20orf200	TSS200;5'UTR	Unclassified_Cell_type_specific
cg15221739	-6.25119	11.6071	1.23201e-09	2.28041e-07	0.0265969	FALSE	FALSE	NA	NA	FALSE	NA	GPR98;GPR98	Body;Body
cg08144358	-6.25069	11.6044	1.23555e-09	2.28565e-07	0.0384069	FALSE	FALSE	NA	NA	FALSE	NA
cg09461999	-6.25005	11.6009	1.24011e-09	2.29278e-07	0.0738256	FALSE	FALSE	NA	NA	FALSE	NA
cg02315489	6.24871	11.5935	1.24972e-09	2.30923e-07	-0.0472397	FALSE	TRUE	DMR_30	-0.0472397	FALSE	NA	C2orf84	Body
cg13003878	-6.24763	11.5876	1.25746e-09	2.32106e-07	0.0602281	FALSE	FALSE	NA	NA	FALSE	NA	AMBP	TSS200
cg08265915	-6.24758	11.5873	1.25785e-09	2.32106e-07	0.0636637	FALSE	FALSE	NA	NA	FALSE	NA
cg05001932	6.24752	11.587	1.25827e-09	2.32106e-07	-0.0378511	FALSE	TRUE	DMR_16	-0.0378511	FALSE	NA	FLJ44606;FLJ44606	TSS200;TSS200	Promoter_Associated
cg08814105	-6.2468	11.5831	1.26347e-09	2.32932e-07	0.0705014	FALSE	FALSE	NA	NA	TRUE	Female	NKX2-5;NKX2-5;NKX2-5;NKX2-5;NKX2-5;NKX2-5	5'UTR;1stExon;5'UTR;1stExon;5'UTR;1stExon
cg21132536	-6.24656	11.5818	1.26518e-09	2.33048e-07	0.0664214	FALSE	FALSE	NA	NA	FALSE	NA	ACSS2;ACSS2;ACSS2	Body;Body;Body	Promoter_Associated
cg08016092	-6.24651	11.5815	1.26554e-09	2.33048e-07	0.026126	FALSE	FALSE	NA	NA	FALSE	NA	KRT72;KRT72;KRT72	3'UTR;3'UTR;3'UTR	Unclassified_Cell_type_specific
cg10837116	-6.24632	11.5804	1.26694e-09	2.33175e-07	0.0325279	FALSE	FALSE	NA	NA	FALSE	NA	KRT1	Body
cg00793181	-6.24566	11.5768	1.27174e-09	2.33925e-07	0.0282237	FALSE	FALSE	NA	NA	FALSE	NA	KRT72;KRT72;KRT72	TSS1500;TSS1500;TSS1500
cg10204861	-6.24463	11.5712	1.27924e-09	2.35172e-07	0.0344763	FALSE	FALSE	NA	NA	FALSE	NA	LOC115110	Body	Unclassified_Cell_type_specific
cg17011134	-6.24372	11.5662	1.28596e-09	2.3617e-07	0.0351217	FALSE	FALSE	NA	NA	FALSE	NA
cg19315854	-6.2437	11.5661	1.28613e-09	2.3617e-07	0.0454478	FALSE	FALSE	NA	NA	FALSE	NA
cg00446900	-6.24342	11.5646	1.28817e-09	2.36411e-07	0.0168262	FALSE	FALSE	NA	NA	FALSE	NA	PTPRE	5'UTR
cg27179474	-6.24277	11.561	1.29298e-09	2.3716e-07	0.0116915	FALSE	TRUE	DMR_5	0.0116915	TRUE	Female
cg22204103	-6.2417	11.5552	1.30092e-09	2.3848e-07	0.0481023	FALSE	FALSE	NA	NA	FALSE	NA	LIMCH1;LIMCH1;LIMCH1	Body;Body;Body
cg22041190	-6.2415	11.5541	1.30241e-09	2.38619e-07	0.0496115	FALSE	FALSE	NA	NA	FALSE	NA	PKNOX2	5'UTR
cg23625870	-6.24112	11.552	1.30524e-09	2.39002e-07	0.0247013	FALSE	FALSE	NA	NA	TRUE	Male	C20orf166;C20orf166;C20orf200	1stExon;5'UTR;5'UTR	Unclassified_Cell_type_specific
cg03743262	-6.23815	11.5357	1.32767e-09	2.42972e-07	0.0362065	FALSE	FALSE	NA	NA	FALSE	NA
cg09592121	-6.23779	11.5337	1.33045e-09	2.43344e-07	0.0235291	FALSE	FALSE	NA	NA	FALSE	NA	DNAJC17	Body
cg16742090	-6.2368	11.5283	1.33799e-09	2.44585e-07	0.0753242	FALSE	FALSE	NA	NA	TRUE	Female
cg04442426	-6.23665	11.5275	1.33917e-09	2.44661e-07	0.0327773	FALSE	FALSE	NA	NA	FALSE	NA	GDNF;GDNF;GDNF	Body;Body;Body
cg17146738	-6.23613	11.5246	1.34316e-09	2.45252e-07	0.0391948	FALSE	FALSE	NA	NA	FALSE	NA	SMURF1;SMURF1	Body;Body
cg20872809	-6.23458	11.5162	1.35511e-09	2.47227e-07	0.0448862	FALSE	FALSE	NA	NA	FALSE	NA
cg02591634	-6.23453	11.5159	1.3555e-09	2.47227e-07	0.0625633	FALSE	FALSE	NA	NA	FALSE	NA	BTNL2	Body
cg10529845	-6.23399	11.513	1.35966e-09	2.47847e-07	0.0378029	FALSE	FALSE	NA	NA	FALSE	NA
cg14627921	-6.23275	11.5062	1.36935e-09	2.49472e-07	0.0377334	FALSE	FALSE	NA	NA	FALSE	NA
cg04683149	-6.23226	11.5035	1.37323e-09	2.50039e-07	0.0587467	FALSE	FALSE	NA	NA	FALSE	NA	WISP1;WISP1	TSS200;TSS200
cg10670260	-6.23201	11.5022	1.37516e-09	2.50249e-07	0.0465937	FALSE	FALSE	NA	NA	TRUE	Female
cg05888551	-6.23139	11.4988	1.38008e-09	2.50904e-07	0.0520025	FALSE	FALSE	NA	NA	FALSE	NA
cg26581292	-6.23136	11.4986	1.3803e-09	2.50904e-07	0.0446583	FALSE	FALSE	NA	NA	FALSE	NA	ZNF423	Body
cg19420930	-6.22978	11.4899	1.39286e-09	2.5296e-07	0.0399015	FALSE	FALSE	NA	NA	FALSE	NA	SORCS2	Body
cg00085448	-6.22974	11.4897	1.39317e-09	2.5296e-07	0.0359467	FALSE	FALSE	NA	NA	FALSE	NA	OAS2;OAS2;OAS2	1stExon;1stExon;1stExon	Promoter_Associated
cg26810690	-6.2291	11.4862	1.39831e-09	2.53751e-07	0.0581026	FALSE	FALSE	NA	NA	FALSE	NA	TP73;TP73;TP73;TP73	Body;Body;Body;Body	Unclassified_Cell_type_specific
cg23675000	-6.22862	11.4836	1.40215e-09	2.54304e-07	0.0498554	FALSE	FALSE	NA	NA	FALSE	NA	OTUD7A	TSS1500
cg04914996	-6.22825	11.4816	1.40507e-09	2.54692e-07	0.0300796	FALSE	FALSE	NA	NA	FALSE	NA	RTP1	TSS200
cg01638792	-6.22527	11.4653	1.42926e-09	2.58931e-07	0.0494652	FALSE	FALSE	NA	NA	FALSE	NA	MYEOV	TSS1500
cg08489349	6.22385	11.4575	1.44094e-09	2.60902e-07	-0.0638163	FALSE	FALSE	NA	NA	FALSE	NA	ELP2P;GEMIN4	Body;TSS1500	Promoter_Associated
cg21546155	-6.22338	11.455	1.44475e-09	2.61446e-07	0.0555384	FALSE	FALSE	NA	NA	FALSE	NA			Promoter_Associated
cg15256053	-6.22316	11.4538	1.44663e-09	2.6164e-07	0.0372644	FALSE	FALSE	NA	NA	FALSE	NA	COL13A1;COL13A1;COL13A1;COL13A1;COL13A1;COL13A1;COL13A1;COL13A1;COL13A1;COL13A1;COL13A1;COL13A1;COL13A1;COL13A1;COL13A1;COL13A1;COL13A1;COL13A1;COL13A1;COL13A1	Body;Body;Body;Body;Body;Body;Body;Body;Body;Body;Body;Body;Body;Body;Body;Body;Body;Body;Body;Body	Unclassified_Cell_type_specific
cg03035704	-6.2214	11.4442	1.46126e-09	2.64138e-07	0.0348404	FALSE	FALSE	NA	NA	FALSE	NA	ACVRL1	5'UTR	Unclassified_Cell_type_specific
cg08916374	-6.21789	11.425	1.49088e-09	2.69342e-07	0.0348418	FALSE	FALSE	NA	NA	FALSE	NA	POLR3GL;ANKRD34A	TSS1500;5'UTR	Unclassified_Cell_type_specific
cg00120147	-6.21759	11.4234	1.49342e-09	2.69652e-07	0.0842426	FALSE	FALSE	NA	NA	FALSE	NA	MMP2;MMP2	Body;Body
cg11902641	-6.21743	11.4225	1.49478e-09	2.69746e-07	0.043618	FALSE	FALSE	NA	NA	FALSE	NA
cg14095283	-6.21635	11.4166	1.50402e-09	2.71263e-07	0.0281355	FALSE	FALSE	NA	NA	FALSE	NA	PGBD5	1stExon
cg12165943	-6.21524	11.4105	1.51362e-09	2.72842e-07	0.0620322	FALSE	FALSE	NA	NA	FALSE	NA
cg08919846	-6.21501	11.4093	1.51556e-09	2.7304e-07	0.0803689	FALSE	FALSE	NA	NA	FALSE	NA	KIAA0495	TSS1500	Unclassified_Cell_type_specific
cg16164356	-6.21414	11.4046	1.52314e-09	2.74254e-07	0.0129262	FALSE	FALSE	NA	NA	FALSE	NA	DRAM2;CEPT1;CEPT1	TSS1500;5'UTR;5'UTR	Promoter_Associated
cg18659867	-6.21335	11.4002	1.53005e-09	2.75344e-07	0.0374131	FALSE	FALSE	NA	NA	FALSE	NA
cg16936953	-6.21247	11.3954	1.53778e-09	2.76582e-07	0.00610049	FALSE	FALSE	NA	NA	FALSE	NA	TMEM49	Body
cg23069923	6.21125	11.3888	1.54853e-09	2.78361e-07	-0.0346969	FALSE	FALSE	NA	NA	FALSE	NA	TSSK6;NDUFA13;TSSK6	1stExon;TSS1500;5'UTR	Promoter_Associated
cg20598989	-6.21055	11.385	1.55467e-09	2.7931e-07	0.0619212	FALSE	FALSE	NA	NA	FALSE	NA
cg04199621	-6.20931	11.3782	1.56574e-09	2.81143e-07	0.0384936	FALSE	FALSE	NA	NA	FALSE	NA	MUC21	Body
cg14166377	-6.20852	11.3739	1.57278e-09	2.82247e-07	0.0762567	FALSE	FALSE	NA	NA	FALSE	NA
cg03665259	-6.20838	11.3732	1.57405e-09	2.82247e-07	0.0278419	FALSE	FALSE	NA	NA	FALSE	NA	HCG22	TSS200
cg12195369	-6.20833	11.3729	1.5745e-09	2.82247e-07	0.0147877	FALSE	FALSE	NA	NA	TRUE	Male	ISOC2;ISOC2;ISOC2;ISOC2;ISOC2;ISOC2	5'UTR;1stExon;5'UTR;1stExon;5'UTR;1stExon	Promoter_Associated
cg16489360	6.2082	11.3722	1.57569e-09	2.82303e-07	-0.0354725	FALSE	FALSE	NA	NA	FALSE	NA	TMEM209	TSS1500	Promoter_Associated
cg15817769	-6.20754	11.3686	1.58161e-09	2.83209e-07	0.0430484	FALSE	FALSE	NA	NA	TRUE	Female	GALNT2	Body
cg20112500	-6.20741	11.3679	1.58278e-09	2.8326e-07	0.0366619	FALSE	FALSE	NA	NA	FALSE	NA	HCG22	TSS1500
cg07220293	-6.2073	11.3673	1.58378e-09	2.83284e-07	0.0414496	FALSE	FALSE	NA	NA	FALSE	NA
cg09668452	-6.20684	11.3647	1.58799e-09	2.8388e-07	0.0744261	FALSE	FALSE	NA	NA	FALSE	NA	RGS9;RGS9	3'UTR;3'UTR
cg04430911	6.20668	11.3639	1.58945e-09	2.83983e-07	-0.0419446	FALSE	FALSE	NA	NA	FALSE	NA	OSCP1;OSCP1	Body;Body
cg06606198	-6.20484	11.3539	1.60618e-09	2.86815e-07	0.00109209	FALSE	FALSE	NA	NA	TRUE	Male	DDX55	1stExon	Promoter_Associated
cg04227077	-6.20361	11.3472	1.61749e-09	2.88675e-07	0.0382276	FALSE	FALSE	NA	NA	FALSE	NA
cg18270820	-6.20253	11.3413	1.62747e-09	2.90222e-07	0.0491457	FALSE	FALSE	NA	NA	FALSE	NA	DAB1	5'UTR
cg18527919	6.20248	11.341	1.62795e-09	2.90222e-07	-0.0599487	FALSE	TRUE	DMR_30	-0.0599487	FALSE	NA	C2orf84	5'UTR
cg22507756	-6.20235	11.3403	1.6292e-09	2.90286e-07	0.075142	FALSE	FALSE	NA	NA	FALSE	NA	KIAA1026;KIAA1026	Body;Body
cg09980622	6.20198	11.3383	1.63261e-09	2.90734e-07	-0.00555341	FALSE	FALSE	NA	NA	TRUE	Female	BOLA1	5'UTR	Promoter_Associated
cg12067997	-6.20074	11.3316	1.64416e-09	2.9263e-07	0.0323083	FALSE	FALSE	NA	NA	FALSE	NA
cg26336935	-6.1994	11.3242	1.65684e-09	2.94724e-07	0.0392608	FALSE	FALSE	NA	NA	FALSE	NA	KRT16	TSS200
cg25514475	-6.19875	11.3207	1.66301e-09	2.95602e-07	0.0389486	FALSE	FALSE	NA	NA	FALSE	NA	UBTD2	Body
cg22499572	-6.19862	11.32	1.66416e-09	2.95602e-07	0.0597061	FALSE	FALSE	NA	NA	FALSE	NA	C6orf10	Body
cg10319905	-6.19859	11.3198	1.66451e-09	2.95602e-07	0.0384404	FALSE	FALSE	NA	NA	FALSE	NA
cg08684580	-6.19584	11.3049	1.69075e-09	3.00097e-07	0.0636424	FALSE	FALSE	NA	NA	FALSE	NA	BAIAP2L1	Body
cg01951489	-6.1954	11.3024	1.69505e-09	3.00696e-07	0.0659033	FALSE	FALSE	NA	NA	FALSE	NA	TNN	Body
cg16627650	-6.19505	11.3005	1.69845e-09	3.01134e-07	0.0560756	FALSE	FALSE	NA	NA	FALSE	NA			Unclassified_Cell_type_specific
cg21518208	-6.19337	11.2914	1.71478e-09	3.03865e-07	0.0389273	FALSE	FALSE	NA	NA	FALSE	NA	KRT85	TSS200
cg01967580	-6.19301	11.2894	1.7183e-09	3.04322e-07	0.0352323	FALSE	FALSE	NA	NA	FALSE	NA	PRSS50	TSS1500	Unclassified_Cell_type_specific
cg07355069	-6.19278	11.2882	1.72052e-09	3.04549e-07	0.0131768	FALSE	FALSE	NA	NA	TRUE	Male	HMGCS1;HMGCS1	3'UTR;3'UTR
cg17563235	-6.19211	11.2846	1.72708e-09	3.05543e-07	0.0118785	FALSE	FALSE	NA	NA	TRUE	Male	CACNA2D3	Body
cg00565932	-6.18786	11.2614	1.76942e-09	3.12862e-07	0.0595218	FALSE	FALSE	NA	NA	FALSE	NA			Unclassified_Cell_type_specific
cg01691710	-6.18596	11.2511	1.78862e-09	3.16084e-07	0.0313748	FALSE	FALSE	NA	NA	FALSE	NA
cg00002426	-6.18543	11.2482	1.79411e-09	3.16874e-07	0.0665997	FALSE	FALSE	NA	NA	FALSE	NA	SLMAP	1stExon
cg16875104	-6.18526	11.2473	1.79585e-09	3.16874e-07	0.00606193	FALSE	FALSE	NA	NA	FALSE	NA	GARS	Body
cg02723600	6.18524	11.2472	1.79602e-09	3.16874e-07	-0.0292165	FALSE	FALSE	NA	NA	FALSE	NA			Unclassified_Cell_type_specific
cg18789177	-6.1828	11.234	1.82112e-09	3.21127e-07	0.0912083	FALSE	FALSE	NA	NA	FALSE	NA
cg00487155	6.18215	11.2304	1.82791e-09	3.2215e-07	-0.0255232	FALSE	FALSE	NA	NA	FALSE	NA	LOC100129637	TSS1500	Unclassified_Cell_type_specific
cg15024955	-6.18124	11.2255	1.83736e-09	3.23639e-07	0.0291172	FALSE	FALSE	NA	NA	FALSE	NA	PAX2;PAX2;PAX2;PAX2;PAX2	Body;Body;Body;Body;Body
cg14836248	-6.18091	11.2237	1.84083e-09	3.24075e-07	0.0418539	FALSE	FALSE	NA	NA	FALSE	NA	CAMTA1	Body
cg25040061	-6.1802	11.2198	1.84828e-09	3.25208e-07	0.0576035	FALSE	FALSE	NA	NA	FALSE	NA
cg26729956	-6.1786	11.2111	1.86516e-09	3.27887e-07	0.0537838	FALSE	FALSE	NA	NA	FALSE	NA
cg18731460	-6.17857	11.211	1.86552e-09	3.27887e-07	0.0477305	FALSE	FALSE	NA	NA	FALSE	NA	SERPINA5	Body
cg05554192	-6.17783	11.207	1.87335e-09	3.29085e-07	0.052242	FALSE	FALSE	NA	NA	TRUE	Male	USH1C;USH1C	3'UTR;3'UTR
cg00294267	-6.17749	11.2051	1.87697e-09	3.29542e-07	0.0427291	FALSE	FALSE	NA	NA	FALSE	NA	ZNF423	Body
cg11934394	-6.17704	11.2027	1.88174e-09	3.30199e-07	0.0421239	FALSE	FALSE	NA	NA	FALSE	NA	KRT79	3'UTR
cg03612522	-6.17652	11.1998	1.88736e-09	3.31006e-07	0.0615486	FALSE	TRUE	DMR_45	0.0615486	FALSE	NA	CMKLR1;CMKLR1;CMKLR1	TSS200;TSS200;TSS200
cg05606082	-6.17435	11.1881	1.91081e-09	3.34885e-07	0.0653888	FALSE	FALSE	NA	NA	FALSE	NA
cg16073143	-6.17428	11.1877	1.91154e-09	3.34885e-07	0.0793336	FALSE	FALSE	NA	NA	FALSE	NA			Unclassified_Cell_type_specific
cg17484331	-6.1734	11.1829	1.92117e-09	3.3639e-07	0.0597806	FALSE	FALSE	NA	NA	FALSE	NA
cg16637224	-6.17262	11.1787	1.92965e-09	3.37693e-07	0.0338053	FALSE	FALSE	NA	NA	FALSE	NA
cg07640117	-6.17238	11.1774	1.93233e-09	3.37979e-07	0.0361993	FALSE	FALSE	NA	NA	FALSE	NA
cg16110645	-6.17215	11.1761	1.93481e-09	3.38231e-07	0.029129	FALSE	FALSE	NA	NA	TRUE	Female	SERPINA1;SERPINA1;SERPINA1;SERPINA1;SERPINA1;SERPINA1;SERPINA1;SERPINA1;SERPINA1;SERPINA1;SERPINA1	5'UTR;5'UTR;5'UTR;5'UTR;5'UTR;5'UTR;5'UTR;5'UTR;5'UTR;5'UTR;5'UTR
cg22980804	-6.17123	11.1711	1.94496e-09	3.39822e-07	0.0228463	FALSE	FALSE	NA	NA	FALSE	NA	KRT75	3'UTR
cg14718848	-6.16952	11.1619	1.96393e-09	3.42951e-07	0.0539919	FALSE	FALSE	NA	NA	FALSE	NA	ETS1	Body	Unclassified_Cell_type_specific
cg00026776	-6.16932	11.1608	1.96618e-09	3.43056e-07	0.0914326	FALSE	FALSE	NA	NA	FALSE	NA	C6orf10	Body
cg12611135	-6.16928	11.1606	1.96665e-09	3.43056e-07	0.076294	FALSE	FALSE	NA	NA	FALSE	NA
cg16922644	-6.1685	11.1563	1.97535e-09	3.44389e-07	0.0486792	FALSE	FALSE	NA	NA	FALSE	NA
cg14422315	-6.16593	11.1424	2.00438e-09	3.49263e-07	0.0350631	FALSE	FALSE	NA	NA	FALSE	NA	CRTAC1	Body
cg14234083	-6.16471	11.1358	2.01838e-09	3.51513e-07	0.0377089	FALSE	FALSE	NA	NA	FALSE	NA
cg05241431	-6.16382	11.131	2.02854e-09	3.53049e-07	0.0250318	FALSE	FALSE	NA	NA	FALSE	NA
cg26976108	-6.16375	11.1306	2.02938e-09	3.53049e-07	0.0528591	FALSE	FALSE	NA	NA	FALSE	NA	KRT6C;KRT6C	1stExon;5'UTR
cg01904296	-6.16214	11.1219	2.04798e-09	3.56094e-07	0.0311156	FALSE	FALSE	NA	NA	FALSE	NA
cg14150354	-6.16155	11.1186	2.05495e-09	3.57113e-07	0.0513441	FALSE	FALSE	NA	NA	FALSE	NA	BCL11B;BCL11B	Body;Body
cg13326175	-6.16087	11.115	2.06283e-09	3.58292e-07	0.0345959	FALSE	FALSE	NA	NA	FALSE	NA
cg27470486	-6.16007	11.1106	2.07221e-09	3.59727e-07	0.0334351	FALSE	FALSE	NA	NA	FALSE	NA	ACLY;ACLY	5'UTR;5'UTR
cg04811706	-6.1597	11.1086	2.0766e-09	3.60296e-07	0.0376862	FALSE	FALSE	NA	NA	FALSE	NA
cg05412788	6.15931	11.1066	2.08112e-09	3.60888e-07	-0.0824581	FALSE	FALSE	NA	NA	FALSE	NA
cg00532901	6.15883	11.1039	2.08689e-09	3.61667e-07	-0.0210753	FALSE	FALSE	NA	NA	FALSE	NA	ZNF747	1stExon	Promoter_Associated
cg13255190	-6.15875	11.1035	2.08785e-09	3.61667e-07	0.0301141	FALSE	FALSE	NA	NA	FALSE	NA	GALNT8	TSS1500
cg05398095	-6.15638	11.0906	2.11611e-09	3.66367e-07	0.0399414	FALSE	FALSE	NA	NA	FALSE	NA	YOD1	TSS1500	Promoter_Associated
cg08922729	-6.15627	11.0901	2.11733e-09	3.66383e-07	0.0503758	FALSE	FALSE	NA	NA	FALSE	NA
cg02313986	-6.15538	11.0852	2.12814e-09	3.68056e-07	0.0429914	FALSE	FALSE	NA	NA	FALSE	NA
cg19445588	-6.15395	11.0775	2.1454e-09	3.70844e-07	0.0400099	FALSE	FALSE	NA	NA	FALSE	NA
cg02056809	-6.15331	11.074	2.15321e-09	3.71996e-07	0.0443466	FALSE	FALSE	NA	NA	FALSE	NA
cg23322812	-6.15115	11.0624	2.17971e-09	3.76373e-07	0.0864637	FALSE	FALSE	NA	NA	FALSE	NA	MIR346;GRID1	TSS200;Body
cg16107331	-6.15102	11.0616	2.1814e-09	3.76465e-07	0.0317021	FALSE	FALSE	NA	NA	FALSE	NA	HCN4	Body
cg22651493	-6.15051	11.0589	2.18765e-09	3.77342e-07	0.0351581	FALSE	FALSE	NA	NA	FALSE	NA
cg08845028	-6.15003	11.0563	2.19367e-09	3.7818e-07	0.0315683	FALSE	FALSE	NA	NA	FALSE	NA	CCKAR;CCKAR	1stExon;5'UTR
cg26330275	-6.14985	11.0553	2.19587e-09	3.78357e-07	0.0537475	FALSE	FALSE	NA	NA	FALSE	NA	FGF6	Body
cg24157531	-6.14945	11.0532	2.20082e-09	3.79009e-07	0.0559434	FALSE	FALSE	NA	NA	FALSE	NA	NR5A2;NR5A2	Body;Body	Unclassified
cg02265922	-6.14933	11.0525	2.20233e-09	3.79067e-07	0.0180261	FALSE	FALSE	NA	NA	FALSE	NA	MEGF6	Body
cg00455747	6.14911	11.0513	2.2051e-09	3.79343e-07	-0.0244786	FALSE	FALSE	NA	NA	TRUE	Male
cg16314733	-6.14767	11.0435	2.22317e-09	3.82249e-07	0.0527629	FALSE	FALSE	NA	NA	FALSE	NA	SLIT1	Body
cg11869628	-6.14733	11.0417	2.2275e-09	3.8279e-07	0.022028	FALSE	FALSE	NA	NA	FALSE	NA	CPEB1;CPEB1;CPEB1;CPEB1	TSS1500;TSS1500;TSS1500;Body
cg00233079	-6.14609	11.035	2.24321e-09	3.85285e-07	0.0658527	FALSE	FALSE	NA	NA	FALSE	NA	SGMS2	TSS200
cg27469783	-6.14548	11.0317	2.25087e-09	3.86395e-07	0.0262004	FALSE	FALSE	NA	NA	FALSE	NA	MATK	5'UTR	Unclassified_Cell_type_specific
cg06654118	-6.14515	11.0299	2.2551e-09	3.86918e-07	0.0724839	FALSE	FALSE	NA	NA	FALSE	NA	MAEA;MAEA	Body;Body	Promoter_Associated_Cell_type_specific
cg10329418	6.1443	11.0253	2.26608e-09	3.88595e-07	-0.0361529	FALSE	FALSE	NA	NA	FALSE	NA	PON3	TSS1500
cg00245850	-6.1424	11.015	2.29052e-09	3.92578e-07	0.024758	FALSE	FALSE	NA	NA	FALSE	NA	GML	Body
cg22226804	-6.14105	11.0078	2.30807e-09	3.95378e-07	0.0300908	FALSE	FALSE	NA	NA	FALSE	NA	FLJ43860	Body
cg09393448	-6.13899	10.9966	2.33524e-09	3.99819e-07	0.0250917	FALSE	FALSE	NA	NA	FALSE	NA	WRNIP1;WRNIP1	Body;Body	Promoter_Associated
cg23843022	-6.13889	10.9961	2.33653e-09	3.99819e-07	0.0564737	FALSE	FALSE	NA	NA	FALSE	NA
cg21691717	-6.1388	10.9956	2.3377e-09	3.99819e-07	0.0503912	FALSE	FALSE	NA	NA	FALSE	NA	PGLYRP4	TSS1500
cg18939596	-6.13554	10.978	2.38119e-09	4.07043e-07	0.0598911	FALSE	FALSE	NA	NA	FALSE	NA			Unclassified_Cell_type_specific
cg05800639	-6.13524	10.9763	2.38531e-09	4.07532e-07	0.0480964	FALSE	FALSE	NA	NA	FALSE	NA	PADI1	Body
cg21151061	-6.1351	10.9756	2.38718e-09	4.07637e-07	0.0346214	FALSE	FALSE	NA	NA	FALSE	NA	GPD1	Body
cg17333242	-6.13493	10.9747	2.38942e-09	4.07804e-07	0.0480957	FALSE	FALSE	NA	NA	FALSE	NA	GALNT14	Body
cg26863534	-6.1338	10.9686	2.40476e-09	4.10206e-07	0.076003	FALSE	FALSE	NA	NA	FALSE	NA
cg24637974	-6.13365	10.9677	2.40688e-09	4.10352e-07	0.0528743	FALSE	FALSE	NA	NA	FALSE	NA	CA3	Body
cg20521198	-6.13355	10.9672	2.40819e-09	4.1036e-07	0.0353312	FALSE	FALSE	NA	NA	FALSE	NA
cg24374738	-6.13322	10.9655	2.41266e-09	4.10717e-07	0.0203606	FALSE	FALSE	NA	NA	FALSE	NA	CRYBA2;CRYBA2;CRYBA2	TSS200;TSS200;TSS200	Unclassified_Cell_type_specific
cg15443106	-6.13321	10.9654	2.41282e-09	4.10717e-07	0.0245168	FALSE	FALSE	NA	NA	TRUE	Female			Unclassified
cg23419813	-6.13272	10.9628	2.41949e-09	4.11636e-07	0.0546388	FALSE	FALSE	NA	NA	FALSE	NA	MTHFD1	Body
cg03341641	-6.1315	10.9562	2.43627e-09	4.14274e-07	0.0865606	FALSE	FALSE	NA	NA	FALSE	NA	ARHGAP22	Body
cg00207731	-6.13124	10.9547	2.43992e-09	4.14676e-07	0.0470898	FALSE	FALSE	NA	NA	FALSE	NA	FURIN	5'UTR	Promoter_Associated
cg24419108	-6.12917	10.9436	2.46856e-09	4.19325e-07	0.0470027	FALSE	FALSE	NA	NA	FALSE	NA
cg09602020	-6.12878	10.9415	2.474e-09	4.20028e-07	0.0630196	FALSE	FALSE	NA	NA	FALSE	NA
cg03587887	-6.12847	10.9398	2.47839e-09	4.20552e-07	0.0466349	FALSE	FALSE	NA	NA	FALSE	NA	TDRD6;TDRD6	1stExon;1stExon
cg14831950	-6.1281	10.9378	2.48358e-09	4.21214e-07	0.0476763	FALSE	FALSE	NA	NA	FALSE	NA	PAX7;PAX7;PAX7	Body;Body;Body
cg04348265	-6.1254	10.9233	2.52172e-09	4.27457e-07	0.0687209	FALSE	TRUE	DMR_38	0.0687209	FALSE	NA	SORBS2;SORBS2;SORBS2;SORBS2;SORBS2;SORBS2;SORBS2	5'UTR;5'UTR;5'UTR;1stExon;TSS1500;1stExon;TSS1500
cg18826352	-6.12464	10.9192	2.5326e-09	4.29078e-07	0.0417767	FALSE	FALSE	NA	NA	FALSE	NA	ZNF831	TSS200
cg12510203	6.12169	10.9032	2.5752e-09	4.36067e-07	-0.0846421	FALSE	FALSE	NA	NA	FALSE	NA	GTDC1;GTDC1;GTDC1	Body;Body;Body
cg13329912	-6.12142	10.9018	2.57915e-09	4.36508e-07	0.0393815	FALSE	FALSE	NA	NA	FALSE	NA
cg02310421	-6.12062	10.8975	2.59072e-09	4.38238e-07	0.0396516	FALSE	FALSE	NA	NA	FALSE	NA
cg05200540	-6.12052	10.8969	2.59227e-09	4.3827e-07	0.00834419	FALSE	FALSE	NA	NA	FALSE	NA	ELOVL3	TSS1500	Unclassified
cg13752649	6.11983	10.8932	2.60229e-09	4.3966e-07	-0.0269254	FALSE	FALSE	NA	NA	FALSE	NA	HOXB1	TSS1500
cg11685898	-6.11977	10.8929	2.6032e-09	4.3966e-07	0.0475214	FALSE	FALSE	NA	NA	FALSE	NA	ZNF365;ZNF365;ZNF365	3'UTR;Body;Body	Unclassified_Cell_type_specific
cg23356302	-6.1181	10.8839	2.62782e-09	4.43587e-07	0.0403859	FALSE	FALSE	NA	NA	FALSE	NA
cg15907287	-6.11541	10.8694	2.66813e-09	4.50158e-07	0.0569944	FALSE	FALSE	NA	NA	FALSE	NA	DOCK2	Body
cg22195558	-6.11486	10.8665	2.67633e-09	4.51305e-07	0.04676	FALSE	FALSE	NA	NA	FALSE	NA	C6orf10	Body
cg08962216	-6.11197	10.8509	2.72036e-09	4.58492e-07	0.063248	FALSE	FALSE	NA	NA	FALSE	NA
cg12856114	-6.11057	10.8434	2.74193e-09	4.61887e-07	0.0250597	FALSE	FALSE	NA	NA	FALSE	NA			Unclassified_Cell_type_specific
cg23377395	-6.11018	10.8413	2.74801e-09	4.62671e-07	0.0187057	FALSE	FALSE	NA	NA	FALSE	NA
cg10812634	6.10807	10.8299	2.78085e-09	4.67957e-07	-0.0173272	FALSE	TRUE	DMR_16	-0.0173272	TRUE	Female	FLJ44606;FLJ44606	TSS200;TSS200	Promoter_Associated
cg20265805	-6.10768	10.8278	2.78697e-09	4.68645e-07	0.0317167	FALSE	FALSE	NA	NA	FALSE	NA	HNF4A;HNF4A;HNF4A;HNF4A;HNF4A;HNF4A	TSS1500;Body;TSS1500;Body;Body;TSS1500
cg25372195	-6.10763	10.8275	2.78783e-09	4.68645e-07	0.0342384	FALSE	FALSE	NA	NA	FALSE	NA	DCD	TSS200
cg25990402	-6.10736	10.8261	2.79198e-09	4.691e-07	0.0395173	FALSE	FALSE	NA	NA	FALSE	NA	NCR2	TSS1500	Unclassified
cg02309752	-6.10713	10.8248	2.7957e-09	4.6948e-07	0.0426961	FALSE	FALSE	NA	NA	FALSE	NA
cg06002288	-6.10697	10.824	2.79812e-09	4.69622e-07	0.0719821	FALSE	FALSE	NA	NA	FALSE	NA
cg24767237	-6.10689	10.8236	2.79944e-09	4.69622e-07	0.0540093	FALSE	FALSE	NA	NA	FALSE	NA	NKX2-5;NKX2-5;NKX2-5	TSS1500;TSS1500;TSS1500	Unclassified_Cell_type_specific
cg23068476	-6.10587	10.8181	2.81558e-09	4.72086e-07	0.100633	TRUE	FALSE	NA	NA	TRUE	Female	CACNA1C;CACNA1C;CACNA1C;CACNA1C;CACNA1C;CACNA1C;CACNA1C;CACNA1C;CACNA1C;CACNA1C;CACNA1C;CACNA1C;CACNA1C;CACNA1C;CACNA1C;CACNA1C;CACNA1C;CACNA1C;CACNA1C;CACNA1C;CACNA1C;CACNA1C;CACNA1C	Body;Body;Body;Body;Body;Body;Body;Body;Body;Body;Body;Body;Body;Body;Body;Body;Body;Body;Body;Body;Body;Body;Body
cg18010085	-6.10439	10.8101	2.8392e-09	4.758e-07	0.0458132	FALSE	FALSE	NA	NA	FALSE	NA
cg27455061	6.10402	10.8081	2.84508e-09	4.76538e-07	-0.0490328	FALSE	FALSE	NA	NA	FALSE	NA	ARHGAP15	Body
cg26333638	-6.10298	10.8025	2.86181e-09	4.79094e-07	0.00217822	FALSE	FALSE	NA	NA	FALSE	NA	HEXB	Body	Promoter_Associated
cg24751551	-6.10228	10.7988	2.87317e-09	4.80746e-07	0.0366022	FALSE	FALSE	NA	NA	FALSE	NA	KCNJ15;KCNJ15	TSS1500;TSS1500
cg19666541	-6.10183	10.7963	2.88051e-09	4.81725e-07	0.0571999	FALSE	FALSE	NA	NA	FALSE	NA
cg14481124	-6.10142	10.7941	2.88711e-09	4.82581e-07	0.0507755	FALSE	FALSE	NA	NA	FALSE	NA
cg08300930	-6.10051	10.7892	2.90198e-09	4.84817e-07	0.0438647	FALSE	FALSE	NA	NA	FALSE	NA	A2M	Body
cg00135888	-6.09947	10.7836	2.91902e-09	4.87411e-07	0.016732	FALSE	FALSE	NA	NA	FALSE	NA	MIR130A	TSS1500
cg01068601	-6.09891	10.7807	2.92816e-09	4.88687e-07	0.0326836	FALSE	FALSE	NA	NA	FALSE	NA	NRN1L	TSS200
cg20596240	-6.0988	10.7801	2.93001e-09	4.88743e-07	0.0363699	FALSE	FALSE	NA	NA	FALSE	NA	RNF111	5'UTR	Promoter_Associated
cg03135713	6.09809	10.7763	2.94173e-09	4.90446e-07	-0.0247792	FALSE	FALSE	NA	NA	FALSE	NA	C13orf18	TSS1500	Unclassified
cg10024583	-6.09712	10.771	2.95789e-09	4.92886e-07	0.0359603	FALSE	FALSE	NA	NA	FALSE	NA	TBKBP1;TBKBP1	1stExon;5'UTR
cg23119063	-6.0967	10.7688	2.96491e-09	4.93802e-07	0.0707312	FALSE	FALSE	NA	NA	TRUE	Female
cg13525013	-6.09577	10.7638	2.98048e-09	4.9614e-07	0.0415476	FALSE	FALSE	NA	NA	FALSE	NA	SLIT1	Body
cg09420439	6.09567	10.7633	2.98207e-09	4.9615e-07	-0.0154807	FALSE	FALSE	NA	NA	TRUE	Female	HOXA1;HOXA1	TSS1500;TSS1500
cg17936572	-6.09468	10.7579	2.99884e-09	4.98684e-07	0.0493244	FALSE	TRUE	DMR_63	0.0493244	FALSE	NA	ARPP-21	5'UTR
cg26147947	-6.09446	10.7567	3.00249e-09	4.99035e-07	0.0446009	FALSE	FALSE	NA	NA	FALSE	NA
cg26844459	-6.09392	10.7538	3.01165e-09	5.00301e-07	0.0283509	FALSE	FALSE	NA	NA	FALSE	NA	C20orf166;C20orf200	TSS200;5'UTR	Unclassified_Cell_type_specific
cg15064086	-6.09275	10.7475	3.0316e-09	5.03357e-07	0.0407266	FALSE	FALSE	NA	NA	FALSE	NA	LOC285768;LOC285768	Body;Body
cg09242610	6.09222	10.7447	3.04069e-09	5.04404e-07	-0.0258765	FALSE	FALSE	NA	NA	FALSE	NA	ASAP2;ASAP2	Body;Body
cg07774299	-6.0922	10.7446	3.04102e-09	5.04404e-07	0.0431041	FALSE	FALSE	NA	NA	FALSE	NA	RABGGTB;SNORD45A	Body;TSS200	Promoter_Associated
cg10612997	-6.09122	10.7393	3.05774e-09	5.06918e-07	0.0582401	FALSE	FALSE	NA	NA	FALSE	NA	GREB1	TSS1500
cg23889047	-6.09111	10.7388	3.05961e-09	5.0697e-07	0.0269285	FALSE	FALSE	NA	NA	FALSE	NA	CAMTA1	Body	Unclassified_Cell_type_specific
cg19233268	-6.09004	10.733	3.07812e-09	5.09775e-07	0.0518569	FALSE	FALSE	NA	NA	FALSE	NA	KRT83	TSS1500
cg03969301	-6.08959	10.7306	3.08586e-09	5.10797e-07	0.0468405	FALSE	FALSE	NA	NA	FALSE	NA
cg15237742	6.08794	10.7218	3.11465e-09	5.15299e-07	-0.0392119	FALSE	FALSE	NA	NA	FALSE	NA	WNT3	TSS1500
cg02753719	-6.08755	10.7197	3.1215e-09	5.15943e-07	0.0667911	FALSE	FALSE	NA	NA	FALSE	NA
cg25068347	-6.08754	10.7196	3.12173e-09	5.15943e-07	0.0446032	FALSE	FALSE	NA	NA	FALSE	NA	ETS1;ETS1;ETS1	Body;Body;Body	Unclassified_Cell_type_specific
cg25382340	-6.0874	10.7188	3.12428e-09	5.16101e-07	0.032991	FALSE	FALSE	NA	NA	FALSE	NA	PCNXL2	Body
cg00842918	-6.0872	10.7177	3.12777e-09	5.16416e-07	0.0658241	FALSE	TRUE	DMR_11	0.0658241	FALSE	NA	GAS7;GAS7	TSS1500;Body
cg24393552	-6.0871	10.7172	3.12946e-09	5.1643e-07	0.0522205	FALSE	FALSE	NA	NA	FALSE	NA	ESPNL	Body	Unclassified_Cell_type_specific
cg11397878	-6.08685	10.7159	3.13394e-09	5.16907e-07	0.0522875	FALSE	FALSE	NA	NA	FALSE	NA
cg13450265	-6.08658	10.7144	3.13868e-09	5.17426e-07	0.0834876	FALSE	FALSE	NA	NA	TRUE	Male	SYDE2	Body
cg08977611	-6.08621	10.7124	3.14521e-09	5.18239e-07	0.0200858	FALSE	FALSE	NA	NA	FALSE	NA
cg07925835	-6.08582	10.7104	3.15208e-09	5.19107e-07	0.0386536	FALSE	FALSE	NA	NA	FALSE	NA	KRT85	TSS1500
cg15467577	-6.08492	10.7055	3.16806e-09	5.21473e-07	0.0266015	FALSE	FALSE	NA	NA	FALSE	NA	HPN;HPN	Body;Body
cg03309252	-6.08366	10.6988	3.19062e-09	5.24921e-07	0.0471156	FALSE	FALSE	NA	NA	FALSE	NA
cg18642179	-6.08171	10.6883	3.22578e-09	5.30435e-07	0.0535642	FALSE	FALSE	NA	NA	TRUE	Female	MGMT	TSS1500
cg15893295	-6.08135	10.6864	3.23228e-09	5.31234e-07	0.0503862	FALSE	FALSE	NA	NA	FALSE	NA			Unclassified
cg09279544	-6.08067	10.6828	3.24459e-09	5.32988e-07	0.0421381	FALSE	FALSE	NA	NA	FALSE	NA	ADAMTS10	5'UTR
cg09698465	-6.08012	10.6798	3.25474e-09	5.34385e-07	0.0489439	FALSE	FALSE	NA	NA	FALSE	NA
cg03122532	-6.0798	10.6781	3.26058e-09	5.35072e-07	0.0471808	FALSE	FALSE	NA	NA	FALSE	NA	KCNJ15;KCNJ15;KCNJ15	5'UTR;5'UTR;TSS1500
cg17191715	-6.07901	10.6739	3.27499e-09	5.37165e-07	0.0536716	FALSE	FALSE	NA	NA	FALSE	NA	CA1;CA1;CA1;CA1	TSS1500;TSS1500;TSS1500;TSS1500
cg24956710	6.07829	10.67	3.28843e-09	5.39096e-07	-0.0259575	FALSE	FALSE	NA	NA	FALSE	NA	TRIM29	Body
cg07048828	-6.07803	10.6686	3.29319e-09	5.39604e-07	0.0753852	FALSE	FALSE	NA	NA	FALSE	NA
cg24421870	-6.07772	10.6669	3.29899e-09	5.40281e-07	0.0545049	FALSE	FALSE	NA	NA	FALSE	NA	THY1	Body
cg12159314	-6.07683	10.6621	3.31547e-09	5.42705e-07	0.0470952	FALSE	FALSE	NA	NA	FALSE	NA	SLC24A4	TSS1500	Unclassified_Cell_type_specific
cg10711778	-6.07666	10.6612	3.31866e-09	5.42953e-07	0.0241759	FALSE	FALSE	NA	NA	FALSE	NA	STRADB;TRAK2	5'UTR;TSS1500
cg01937212	-6.07645	10.6601	3.32247e-09	5.43101e-07	0.0472901	FALSE	FALSE	NA	NA	FALSE	NA	C6orf10	Body
cg16317923	-6.07643	10.66	3.32291e-09	5.43101e-07	0.0193943	FALSE	FALSE	NA	NA	FALSE	NA	KCNIP1;KCNMB1;KCNMB1	Body;1stExon;5'UTR
cg10961853	-6.07602	10.6578	3.33061e-09	5.44084e-07	0.0716509	FALSE	FALSE	NA	NA	FALSE	NA
cg03620975	-6.07592	10.6573	3.33241e-09	5.44104e-07	0.0164427	FALSE	FALSE	NA	NA	FALSE	NA	DYNC1LI1	Body	Promoter_Associated
cg21430465	-6.07371	10.6454	3.37403e-09	5.50622e-07	0.0821016	FALSE	FALSE	NA	NA	FALSE	NA
cg11932548	-6.07203	10.6364	3.40607e-09	5.55571e-07	0.0644579	FALSE	FALSE	NA	NA	FALSE	NA
cg13253856	-6.07074	10.6295	3.43075e-09	5.59316e-07	0.0499106	FALSE	FALSE	NA	NA	FALSE	NA	GMDS	Body
cg03489023	-6.07015	10.6264	3.44211e-09	5.60886e-07	0.0705515	FALSE	FALSE	NA	NA	FALSE	NA	OSR1	5'UTR	Unclassified
cg04233421	-6.06983	10.6246	3.44841e-09	5.6163e-07	0.0508525	FALSE	FALSE	NA	NA	FALSE	NA
cg01699430	-6.06813	10.6155	3.48145e-09	5.66726e-07	0.0578305	FALSE	FALSE	NA	NA	FALSE	NA	CUX2	Body	Unclassified_Cell_type_specific
cg24675673	-6.06743	10.6118	3.49499e-09	5.68644e-07	0.0330204	FALSE	FALSE	NA	NA	FALSE	NA
cg19699090	-6.06726	10.6109	3.49832e-09	5.68901e-07	0.0323424	FALSE	FALSE	NA	NA	FALSE	NA
cg23681112	-6.06705	10.6098	3.50255e-09	5.69303e-07	0.0871686	FALSE	FALSE	NA	NA	FALSE	NA	GLI2	1stExon
cg08720806	-6.06684	10.6086	3.50674e-09	5.69699e-07	0.0370819	FALSE	FALSE	NA	NA	FALSE	NA	PKNOX2	5'UTR
cg20576322	-6.0658	10.6031	3.52722e-09	5.72738e-07	0.0374609	FALSE	FALSE	NA	NA	FALSE	NA	WDFY3	5'UTR
cg21717348	-6.06521	10.5999	3.53894e-09	5.74355e-07	0.0586979	FALSE	FALSE	NA	NA	FALSE	NA
cg09995320	-6.06412	10.5941	3.56059e-09	5.77578e-07	0.00768165	FALSE	FALSE	NA	NA	FALSE	NA
cg21418707	-6.06348	10.5907	3.57344e-09	5.79373e-07	0.046567	FALSE	FALSE	NA	NA	FALSE	NA	TP73;TP73;TP73;TP73	Body;Body;Body;Body	Unclassified_Cell_type_specific
[truncated: 322,105+ more rows]
