# Supplementary material for: A cross-cohort analysis of autosomal DNA methylation sex differences in the term placenta
Source: Biol Sex Differ. 2021 May 27;12:38. doi: 10.1186/s13293-021-00381-4 (PMC8162041; doi:10.1186/s13293-021-00381-4)
Supplement: Supplementary file 4 — Additional file 4: Supplementary Table 3. Title: Differential expression analysis of genes within 250 kilobases of the 162 DMPs. Description: Linear modelling statistics for sex differential gene expression analysis at the 242 genes within 250 kilobases of the 162 autosomal sex-differentially methylated positions. [file 13293_2021_381_MOESM4_ESM.xlsx]

## Sheet: supp_degs
logFC	AveExpr	t	P.Value	adj.P.Val	B	ID	AvgMale_log2Exp	AvgFemale_log2Exp	Diff_Sex	Direction_Expression	Significantly_DE	Gene	GB_LIST	SPOT_ID	seqname	RANGE_GB	RANGE_STRAND	RANGE_START	RANGE_STOP	Ref_ID
-0.445691	9.0642	-4.41474	9.80657e-05	0.0237319	1.3355	8059905	8.88889	9.26141	-0.37252	Female-biased	Yes	COL6A3	NM_004369,NM_057164,NM_057165,NM_057166,NM_057167,AK303290,AK304870,BC144595,BC150625,BC171790,BX641155	chr2:238232662-238322820	chr2	NC_000002.11	-	238232662	238322820	NM_004369
-0.21548	5.3994	-3.54165	0.00118316	0.143162	-0.914312	8115196	5.31316	5.49642	-0.18326	Female-biased	Yes	ZNF300	NM_001172831,NM_001172832,NM_052860,AF395541,AK095642,AK300528,BC117248,DQ908918	chr5:150273964-150284432	chr5	NC_000005.9	-	150273964	150284432	NM_001172831
0.223425	9.37113	2.95274	0.0056915	0.435837	-2.31279	7989365	9.47973	9.24896	0.230778	Male-biased	Yes	RORA	NM_134261,AB307694,BC008831,BC100987,BC100988,BC100989,BC100990,HQ692818,HQ709174,L14611,U04897,U04898,U04899,NM_002943,NM_134260,NM_134262	chr15:60789461-61521518	chr15	NC_000015.9	-	60789461	61521518	NM_134261
-0.191407	7.92327	-2.86026	0.00720392	0.435837	-2.52006	8008064	7.84943	8.00635	-0.156923	Female-biased	Yes	PNPO	NM_018129,AF468030,AK303536,AK303665,AK303792,BC006525,FJ224333	chr17:46018917-46026674	chr17	NC_000017.10	+	46018917	46026674	NM_018129
-0.265167	9.45288	-2.69515	0.0108777	0.526479	-2.8803	8150698	9.3762	9.53914	-0.162938	Female-biased	Yes	SNAI2	NM_003068,BC014890,BC015895	chr8:49830236-49833991	chr8	NC_000008.10	-	49830236	49833991	NM_003068
0.119575	7.97835	2.35765	0.024318	0.765535	-3.57333	7997767	8.02222	7.92901	0.0932135	Male-biased	Yes	ZFPM1	NM_153813,AF488691	chr16:88519725-88601574	chr16	NC_000016.9	+	88519725	88601574	NM_153813
-0.168364	8.33484	-2.33631	0.02554	0.765535	-3.61502	7966089	8.28807	8.38745	-0.0993755	Female-biased	Yes	CMKLR1	NM_001142343,NM_001142344,NM_001142345,NM_004072,AB112777,AK291800,AY497547,BC106927,BC106928,BT019556,BT019557,U79526,U79527	chr12:108684670-108733088	chr12	NC_000012.11	-	108684670	108733088	NM_001142343
0.216576	7.03992	2.23974	0.031791	0.765535	-3.8003	7916568	7.10164	6.97049	0.131146	Male-biased	Yes	DAB1	AF263547	chr1:58809024-58809075	chr1	NC_000001.10	-	58809024	58809075	ENST00000485760
0.133781	6.93616	2.23074	0.0324384	0.765535	-3.81728	7905510	6.97944	6.88746	0.0919844	Male-biased	Yes	LCE4A	NM_178356,BC113446,BC113448	chr1:152680636-152681967	chr1	NC_000001.10	+	152680636	152681967	NM_178356
0.163585	6.64841	2.20453	0.0343912	0.765535	-3.86644	8079377	6.73922	6.54626	0.192958	Male-biased	Yes	CXCR6	AF007545,BC033584,U73529,U73531,NM_006564	chr3:45982425-45989845	chr3	NC_000003.11	+	45982425	45989845	ENST00000458629
-0.131904	7.52335	-2.18393	0.0359996	0.765535	-3.9048	7933488	7.46432	7.58977	-0.125452	Female-biased	Yes	VSTM4	NM_144984,XM_006717689,AK297931,BC041414,NM_001031746	chr10:50226252-50323554	chr10	NC_000010.10	-	50226252	50323554	NM_144984
0.154951	5.50068	2.00061	0.053513	0.765535	-4.23403	7920205	5.52384	5.47462	0.0492155	Male-biased	No	SPRR2A	NM_005988	chr1:153028589-153030013	chr1	NC_000001.10	-	153028589	153030013	NM_005988
-0.114335	6.20014	-1.96613	0.0575346	0.765535	-4.29347	7905525	6.13004	6.27899	-0.148947	Female-biased	No	LCE1B	NM_178349	chr1:152784447-152785585	chr1	NC_000001.10	+	152784447	152785585	NM_178349
0.0986709	6.51584	1.94591	0.0600134	0.765535	-4.32796	7963427	6.56631	6.45907	0.107239	Male-biased	No	KRT5	NM_000424,AK303972,BC024292,BC042132,BC071906,M21389,AK296823	chr12:52908359-52914472	chr12	NC_000012.11	-	52908359	52914472	NM_000424
-0.0888796	7.86315	-1.94518	0.0601045	0.765535	-4.3292	8016382	7.79356	7.94144	-0.147883	Female-biased	No	SP6	NM_001258248,NM_199262,AK127707,BC103951,BC103952,BC103953,BC103954	chr17:45922280-45933240	chr17	NC_000017.10	-	45922280	45933240	NM_001258248
-0.130469	6.81013	-1.91056	0.0645685	0.765535	-4.38757	7901010	6.76552	6.86032	-0.0948007	Female-biased	No	KIF2C	NM_006845,AB264115,AK290688,AK300756,AK302267,AY026505,BC008764,BC014924,BT006759,CR450302,U63743	chr1:45205492-45233439	chr1	NC_000001.10	+	45205492	45233439	NM_006845
0.224481	9.24865	1.89481	0.0666928	0.765535	-4.41385	7901046	9.37179	9.11011	0.261681	Male-biased	No	SNORD55	NR_000015	chr1:45241536-45241615	chr1	NC_000001.10	+	45241536	45241615	NR_000015
0.133388	5.66397	1.88892	0.067502	0.765535	-4.42363	8126240	5.70821	5.6142	0.0940061	Male-biased	No	LINC00951	NR_038887	chr6:40312084-40323745	chr6	NC_000006.11	-	40312084	40323745	NR_038887
0.160361	8.28265	1.84679	0.0735423	0.765535	-4.4929	8012605	8.3468	8.21047	0.136326	Male-biased	No	GAS7	NM_001130831,NM_003644,NM_201432,NM_201433,AJ224876,AK292987,AK293755,AK293834,AK294829,AK307987,AK309722,BC001152,BC006454,BT006891,AK225165,AF231997	chr17:9813926-10101868	chr17	NC_000017.10	-	9813926	10101868	NM_001130831
0.0967361	8.77005	1.8269	0.07655	0.765535	-4.52515	8159259	8.81337	8.72131	0.0920582	Male-biased	No	OBP2A	NM_001293189,NM_001293193,NM_014582,NR_120603,XM_006717087,BC069563,BC143803	chr9:138437985-138441815	chr9	NC_000009.11	+	138437985	138441815	NM_001293189
-0.0736417	7.62404	-1.82254	0.0772241	0.765535	-4.53219	8017718	7.57974	7.67388	-0.0941378	Female-biased	No	AXIN2	NM_004655,AF078165,AF205888,BC006295,BC101533,BC143244,AK308888	chr17:63524681-63557765	chr17	NC_000017.10	-	63524681	63557765	NM_004655
0.0884471	7.41965	1.81927	0.0777316	0.765535	-4.53745	7898533	7.451	7.38437	0.0666303	Male-biased	No	KLHDC7A	NM_152375	chr1:18807424-18812493	chr1	NC_000001.10	+	18807424	18812493	NM_152375
0.125692	5.59892	1.81062	0.079091	0.765535	-4.55136	8016387	5.64203	5.55042	0.0916069	Male-biased	No	PRR15L	NM_024320,BC002865	chr17:46029333-46035110	chr17	NC_000017.10	-	46029333	46035110	NM_024320
-0.0826167	12.4993	-1.78093	0.0839079	0.765535	-4.59864	7963567	12.471	12.5311	-0.0600289	Female-biased	No	KRT8	NM_001256282,NM_001256293,NM_002273,NR_045962,AK290938,AK315826,BC000654,BC008200,BC063513,BC073760,BC075839,M34225,U76549	chr12:53290971-53298860	chr12	NC_000012.11	-	53290971	53298860	NM_001256282
0.100207	7.46261	1.78092	0.0839085	0.765535	-4.59865	7927099	7.49992	7.42065	0.0792709	Male-biased	No	LINC00839	NR_026827,AK090789,AK293138	chr10:42970979-42989923	chr10	NC_000010.10	+	42970979	42989923	NR_026827
0.0890576	5.50242	1.7762	0.0846979	0.765535	-4.60612	7905530	5.53008	5.47131	0.0587682	Male-biased	No	SMCP	NM_030663,BC014593,BC016744,AK058132	chr1:152850793-152857751	chr1	NC_000001.10	+	152850793	152857751	NM_030663
-0.339126	7.32093	-1.73174	0.092433	0.765535	-4.67556	8095826	7.17605	7.48393	-0.307873	Female-biased	No	STBD1	NM_003943,AF062534,AK090914,AK316039,BC022301,NM_001242939,AK296418	chr4:77227179-77232283	chr4	NC_000004.11	+	77227179	77232283	NM_003943
0.0941312	6.563	1.71866	0.094819	0.765535	-4.69572	8084732	6.59489	6.52713	0.0677611	Male-biased	No	RTP4	NM_022147,AY562238,BC013161	chr3:187086168-187089372	chr3	NC_000003.11	+	187086168	187089372	NM_022147
0.0954154	4.28402	1.71797	0.0949449	0.765535	-4.69677	8101174	4.30913	4.25577	0.0533614	Male-biased	No	CCDC158	NM_001042784,BC035224,BC086869,AL832445	chr4:77234147-77328458	chr4	NC_000004.11	-	77234147	77328458	NM_001042784
0.0816569	6.55185	1.68521	0.101155	0.765535	-4.74668	7958398	6.57734	6.52318	0.0541564	Male-biased	No	WSCD2	NM_014653,XM_006719703,XM_006719704,AK293764,BC110330,BC136687,BC136688,BX647283	chr12:108523465-108644314	chr12	NC_000012.11	+	108523465	108644314	NM_014653
0.0679839	6.84569	1.68281	0.101621	0.765535	-4.7503	8159243	6.86436	6.82468	0.0396844	Male-biased	No	PPP1R26	NM_014811,XM_006717342,BC047935	chr9:138371648-138380739	chr9	NC_000009.11	+	138371648	138380739	NM_014811
0.0940523	10.8229	1.67939	0.102293	0.765535	-4.75546	8110032	10.8837	10.7543	0.129392	Male-biased	No	CREBRF	NM_153607,AK291677,AK297424,AK300043,AY139008,AY635785,BC041709,BX647573,NM_001168393,NM_001168394	chr5:172483370-172563970	chr5	NC_000005.9	+	172483370	172563970	NM_153607
-0.0911491	7.83547	-1.66879	0.104391	0.765535	-4.77139	8016390	7.80897	7.86528	-0.0563108	Female-biased	No	COPZ2	NM_016429,AB037938,AB047849,BC015924	chr17:46103533-46115152	chr17	NC_000017.10	-	46103533	46115152	NM_016429
0.103291	7.0136	1.62876	0.112643	0.795388	-4.83077	7898102	7.04179	6.98188	0.0599159	Male-biased	No	KAZN	NM_201628,AK125794,BC101637,BC113621,BC143641,BX648256,AK293806	chr1:15425525-15444543	chr1	NC_000001.10	+	15425525	15444543	NM_201628
0.0820336	6.13054	1.5992	0.119078	0.795388	-4.87385	8119390	6.16126	6.09598	0.0652823	Male-biased	No	LRFN2	BC109041	chr6:40359513-40555046	chr6	NC_000006.11	+	40359513	40555046	BC109041
-0.200845	8.48464	-1.59918	0.119083	0.795388	-4.87388	7938608	8.44552	8.52864	-0.0831192	Female-biased	No	SPON1	NM_006108,AB051390,AK291780,BC136513,BC136563	chr11:13983914-14289656	chr11	NC_000011.9	+	13983914	14289656	NM_006108
-0.0834543	7.5882	-1.57494	0.12458	0.795388	-4.9087	8016371	7.5355	7.64748	-0.111973	Female-biased	No	SCRN2	NM_001145023,NM_138355,AK290646,AK303835,BC010408,BC017317,XM_006722164	chr17:45915058-45918654	chr17	NC_000017.10	-	45915058	45918654	NM_001145023
0.0814276	7.10936	1.57357	0.124896	0.795388	-4.91065	7915609	7.14702	7.06698	0.0800368	Male-biased	No	TCTEX1D4	NM_001013632,BC092499,DQ132441,XM_006710614	chr1:45271580-45272957	chr1	NC_000001.10	-	45271580	45272957	NM_001013632
-0.0770976	8.86083	-1.55392	0.129512	0.803637	-4.93852	8080685	8.84966	8.8734	-0.0237407	Female-biased	No	SLMAP	NM_007159,AF304450,AK300106,AK302934,AK304493,AK316436,AY358410,BC114627,BC115701,XR_427291,XR_427292,AK124200	chr3:57743028-57914894	chr3	NC_000003.11	+	57743028	57914894	NM_007159
-0.0756576	6.91239	-1.5371	0.133572	0.808108	-4.96213	8157362	6.88323	6.9452	-0.061971	Female-biased	No	ZNF618	NM_133374,AB075832,BC036039,BC136287,AK126896	chr9:116638559-116812501	chr9	NC_000009.11	+	116638559	116812501	NM_133374
-0.0958281	7.72901	-1.4849	0.14683	0.866656	-5.034	8055606	7.71083	7.74947	-0.0386385	Female-biased	No	GTDC1	NM_001284233,NM_001284234,NM_001284235,BC061699,NM_001006636,NM_001164629,NM_001284238,AY281366,NM_024659,XM_006712752,AB201269,AK291357,BC017741,AK130258	chr2:144703321-145052885	chr2	NC_000002.11	-	144703321	145052885	NM_001284233
0.0776106	7.08902	1.4444	0.157828	0.909389	-5.08828	7915614	7.11901	7.05528	0.0637366	Male-biased	No	PTCH2	NM_001166292,NM_003738,AF087651,AF091501,AF119569,AY358555,AY359016	chr1:45287513-45308735	chr1	NC_000001.10	-	45287513	45308735	NM_001166292
0.0975819	5.44618	1.42564	0.163137	0.918122	-5.11298	7993754	5.45107	5.44068	0.0103942	Male-biased	No	ACSM2A	AK091978	chr16:20499024-20500981	chr16	NC_000016.9	+	20499024	20500981	AK091978
-0.0908606	6.41551	-1.40592	0.168867	0.928099	-5.13862	8055323	6.37385	6.46238	-0.0885246	Female-biased	No	NCKAP5	NM_207363,AY946008,NM_207481,AY946007	chr2:133429374-134326031	chr2	NC_000002.11	-	133429374	134326031	NM_207363
0.0808908	8.14969	1.39112	0.173272	0.928099	-5.15766	8008074	8.1516	8.14755	0.00405507	Male-biased	No	CDK5RAP3	NM_001278197,NM_001278198,NM_001278216,NM_001278217,NM_176096,AB062433,AF217982,AF343090,AK300643,AK301739,BC009957,BC072435	chr17:46048423-46059147	chr17	NC_000017.10	+	46048423	46059147	NM_001278197
-0.0690527	8.83073	-1.36485	0.18131	0.928099	-5.19103	7900979	8.78784	8.87899	-0.0911449	Female-biased	No	RNF220	XM_006710735,AK001459,AK225180,AK293411,AK296038,AK297228,BC098266,BC098300,NM_018150,AK056424,BC034221,XM_005270996,AK124790,AK124639	chr1:44870866-45117396	chr1	NC_000001.10	+	44870866	45117396	XM_006710735
-0.0963104	8.43871	-1.35833	0.183352	0.928099	-5.19923	7928558	8.38026	8.50447	-0.124208	Female-biased	No	ZMIZ1	NM_020338,AF357909,AY235683,AK024490	chr10:80828792-81076276	chr10	NC_000010.10	+	80828792	81076276	NM_020338
0.054272	7.36892	1.34602	0.187247	0.928099	-5.21459	7905512	7.38723	7.34832	0.038912	Male-biased	No	C1orf68	NM_001024679	chr1:152691082-152692946	chr1	NC_000001.10	+	152691082	152692946	NM_001024679
0.08892	6.62639	1.33018	0.19236	0.928099	-5.23419	7905500	6.65735	6.59157	0.0657794	Male-biased	No	LCE2D	NM_178430,BC130603,BC130605	chr1:152635872-152637135	chr1	NC_000001.10	+	152635872	152637135	NM_178430
0.0642493	7.18943	1.324	0.194383	0.928099	-5.24179	8148615	7.20679	7.1699	0.0368834	Male-biased	No	ZNF696	NM_030895,BC126317,BC034435	chr8:144373596-144380164	chr8	NC_000008.10	+	144373596	144380164	NM_030895
0.0744556	6.62522	1.31436	0.19757	0.928099	-5.25356	7905490	6.64491	6.60307	0.0418415	Male-biased	No	LCE3C	NM_178434,BC130365,BC130367	chr1:152573198-152573492	chr1	NC_000001.10	+	152573198	152573492	NM_178434
-0.0994008	7.5948	-1.3088	0.199426	0.928099	-5.26032	8035880	7.58692	7.60367	-0.0167477	Female-biased	No	UQCRFS1	NM_006003	chr19:29698167-29704114	chr19	NC_000019.9	-	29698167	29704114	NM_006003
0.0597448	6.38469	1.2604	0.216151	0.954247	-5.31804	7963459	6.39557	6.37246	0.0231174	Male-biased	No	KRT72	NM_001146225,NM_001146226,NM_080747,AK293645,AK302016,AY033495,BC113686	chr12:52979373-52995292	chr12	NC_000012.11	-	52979373	52995292	NM_001146225
0.0818369	7.37599	1.24028	0.223409	0.954247	-5.34146	8148591	7.3877	7.36282	0.0248786	Male-biased	No	GPIHBP1	NM_178172,AY245915,BC035810,BC063857	chr8:144295068-144299044	chr8	NC_000008.10	+	144295068	144299044	NM_178172
0.0743291	5.89834	1.23015	0.227129	0.954247	-5.35311	7999920	5.90839	5.88705	0.0213398	Male-biased	No	GP2	NM_001007240,NM_001007241,NM_001007242,NM_001502,AB035541,AB035542,AK293384,BC032693,BX647831,BX648023,D38225,U36221	chr16:20320897-20338902	chr16	NC_000016.9	-	20320897	20338902	NM_001007240
0.0693955	7.5069	1.22027	0.230802	0.954247	-5.3644	8022952	7.5336	7.47685	0.0567507	Male-biased	No	CELF4	NM_001025087,NM_001025088,NM_001025089,NM_020180,XM_006722509,AF329265,AK295009,BC001946,BC004167,BC045711,XM_006722504,AK126716	chr18:34823830-35145943	chr18	NC_000018.9	-	34823830	35145943	NM_001025087
0.061533	6.5856	1.21516	0.232718	0.954247	-5.3702	7993726	6.59465	6.57541	0.0192427	Male-biased	No	ACSM5	BC013753,BC016703,NM_017888,BC068516	chr16:20420856-20452655	chr16	NC_000016.9	+	20420856	20452655	ENST00000575584
0.0819536	6.83708	1.20931	0.234931	0.954247	-5.37683	8012837	6.85244	6.81979	0.032646	Male-biased	No	PIRT	NM_001101387,AK299808	chr17:10728549-10728956	chr17	NC_000017.10	-	10728549	10728956	NM_001101387
0.0641804	6.39062	1.19947	0.23868	0.954247	-5.38789	7916541	6.39447	6.38627	0.00820019	Male-biased	No	DAB1	NM_021080,AB210012,AK313144,BC067445,BC067446,BC067447,BC112938,CR933698,AF263547	chr1:57460451-58716211	chr1	NC_000001.10	-	57460451	58716211	NM_021080
-0.072281	6.26263	-1.19259	0.241331	0.954247	-5.39559	8086555	6.24513	6.28233	-0.0372007	Female-biased	No	LZTFL1	NM_001276378,NM_001276379,NM_020347,NR_075080,AK093705,AK303416,BC025988,BC042483,AK024323	chr3:45865446-45957534	chr3	NC_000003.11	-	45865446	45957534	NM_001276378
0.0580064	6.54365	1.19088	0.24199	0.954247	-5.39749	7999936	6.56667	6.51775	0.048924	Male-biased	No	UMOD	NM_001008389,NM_001278614,NM_003361,XM_006721086,XM_006721089,BC035975,M15881,M17778	chr16:20344373-20364042	chr16	NC_000016.9	-	20344373	20364042	NM_001008389
0.0656645	5.04212	1.18449	0.244477	0.954247	-5.40459	8059878	5.0525	5.03045	0.022051	Male-biased	No	IQCA1	NM_001270584,NM_001270585,NM_024726,NR_073043,AK026180,AK054711,AK294105,BC028699,BC043504	chr2:237232794-237416175	chr2	NC_000002.11	-	237232794	237416175	NM_001270584
-0.0959776	7.25169	-1.14737	0.259282	0.9573	-5.44512	8091550	7.22767	7.27871	-0.0510382	Female-biased	No	KIAA1328	NM_020776,XM_006722510,AB037749,AK292288,AK304230,AL832625,BC045585,BX648875,BC038772	chr3:152846857-152847438	chr3	NC_000003.11	-	152846857	152847438	NM_020776
0.0583361	7.86953	1.13955	0.26248	0.9573	-5.45351	7897089	7.89089	7.84551	0.0453808	Male-biased	No	PLCH2	AK122589,AK122591,NM_014638,XM_006711054,AB007919,DQ176850,BC144620	chr1:2357419-2436969	chr1	NC_000001.10	+	2357419	2436969	ENST00000343889
0.0839198	5.83386	1.13645	0.263756	0.9573	-5.45681	7976451	5.88144	5.78034	0.1011	Male-biased	No	PPP4R4	NM_020958,XM_005267930,XM_005267931,AK303722,BC002650,BC068491,NM_058237	chr14:94640649-94746072	chr14	NC_000014.8	+	94640649	94746072	NM_020958
0.0750751	11.0091	1.09856	0.279719	0.9573	-5.4966	8109333	11.0293	10.9863	0.04301	Male-biased	No	GPX3	NM_002084,AF217787,BC013601,BC035841,BC050378,BC066949,D00632	chr5:150399919-150409051	chr5	NC_000005.9	+	150399919	150409051	NM_002084
0.0733038	7.05379	1.08312	0.286419	0.9573	-5.51246	7981078	7.07851	7.02598	0.0525291	Male-biased	No	SERPINA11	NM_001080451,BC146962,XM_006720105	chr14:94908832-94919118	chr14	NC_000014.8	-	94908832	94919118	NM_001080451
0.0471692	6.75598	1.07644	0.289347	0.9573	-5.51925	7981242	6.76237	6.74878	0.013593	Male-biased	No	BCL11B	NM_001282237,NM_001282238,NM_022898,NM_138576,AB041218,AB043584,AB057668,AB057669,AB057670,AY752976	chr14:99635624-99737834	chr14	NC_000014.8	-	99635624	99737834	NM_001282237
-0.04435	3.55897	-1.07554	0.289744	0.9573	-5.52016	8063921	3.53919	3.58123	-0.0420436	Female-biased	No	MIR1-1	NR_029780	chr20:61151510-61151583	chr20	NC_000020.10	+	61151510	61151583	NR_029780
0.0683653	9.05872	1.06001	0.296652	0.9573	-5.5358	7905523	9.08005	9.03472	0.0453354	Male-biased	No	LCE1D	NM_178352	chr1:152769217-152771396	chr1	NC_000001.10	+	152769217	152771396	NM_178352
0.0534219	7.4388	1.05486	0.298967	0.9573	-5.54093	8163548	7.4616	7.41315	0.0484548	Male-biased	No	KIF12	NM_138424,XM_005251683,XM_005251685,XM_006716947,BC010626	chr9:116853918-116861571	chr9	NC_000009.11	-	116853918	116861571	NM_138424
-0.0509347	8.83783	-1.05148	0.300492	0.9573	-5.54429	8088348	8.82665	8.85042	-0.0237753	Female-biased	No	DENND6A	NM_152678,BC040291,BC054343	chr3:57611182-57678804	chr3	NC_000003.11	-	57611182	57678804	NM_152678
0.0511278	6.33747	1.05028	0.301037	0.9573	-5.54548	8119396	6.34737	6.32633	0.0210453	Male-biased	No	TSPO2	NM_001010873,NM_001159726,BC104440,BC104441,BC137560,BC137565,BC144710	chr6:41010292-41012076	chr6	NC_000006.11	+	41010292	41012076	NM_001010873
0.0543239	8.01272	1.02845	0.311038	0.9573	-5.56691	7905517	8.01977	8.00478	0.0149837	Male-biased	No	LCE1F	NM_178354	chr1:152748848-152749204	chr1	NC_000001.10	+	152748848	152749204	NM_178354
0.0498	4.17155	1.02777	0.311353	0.9573	-5.56757	7916566	4.17099	4.17219	-0.00120716	Female-biased	No	DAB1	AF263547	chr1:58616183-58616260	chr1	NC_000001.10	-	58616183	58616260	ENST00000485760
0.0509065	6.57307	1.01541	0.317121	0.9573	-5.57951	7963438	6.58346	6.56137	0.0220942	Male-biased	No	KRT71	NM_033448,BC103917,BC103918	chr12:52937693-52946903	chr12	NC_000012.11	-	52937693	52946903	NM_033448
0.0563773	7.75652	1.00242	0.323259	0.9573	-5.59191	8116579	7.7665	7.7453	0.0211967	Male-biased	No	FOXQ1	NM_033260,BC053850	chr6:1312675-1314983	chr6	NC_000006.11	+	1312675	1314983	NM_033260
0.0598731	6.89801	1.00139	0.323749	0.9573	-5.59288	7915598	6.90619	6.88881	0.0173727	Male-biased	No	BEST4	NM_153274,XM_005270748,AF440757,AY515707,BC101823	chr1:45249257-45253426	chr1	NC_000001.10	-	45249257	45253426	NM_153274
0.0569122	6.80577	1.00122	0.323828	0.9573	-5.59304	8006445	6.82886	6.77978	0.0490836	Male-biased	No	CCL11	NM_002986,BC017850,CR457421,D49372,U46573,Z75668	chr17:32612687-32615199	chr17	NC_000017.10	+	32612687	32615199	NM_002986
-0.0535902	7.70924	-0.990006	0.329201	0.9573	-5.60362	8086572	7.67634	7.74625	-0.0699101	Female-biased	No	FYCO1	NM_024513,XM_005265484,BC101468,BC101470,BC143368	chr3:45959396-46037300	chr3	NC_000003.11	-	45959396	46037300	NM_024513
0.0509206	5.84256	0.988824	0.32977	0.9573	-5.60473	8012598	5.85489	5.82869	0.0262067	Male-biased	No	RCVRN	NM_002903,AB001838,AB593156,BC001720,BT009838	chr17:9801027-9808684	chr17	NC_000017.10	-	9801027	9808684	NM_002903
-0.0966649	6.60964	-0.970952	0.338465	0.9573	-5.62133	8158995	6.54443	6.68299	-0.138554	Female-biased	No	LCN1	NM_001252617,NM_001252618,NM_001252619,NM_002297,BC065721,BC074925,BC074926,M90424	chr9:136184629-136185304	chr9	NC_000009.11	+	136184629	136185304	NM_001252617
0.0560245	6.64423	0.956432	0.34564	0.9573	-5.6346	8084726	6.66494	6.62093	0.0440136	Male-biased	No	RTP1	NM_153708,AY562235,BC065202	chr3:186915274-186919253	chr3	NC_000003.11	+	186915274	186919253	NM_153708
0.0581773	5.65562	0.955625	0.346042	0.9573	-5.63533	8049471	5.66015	5.65052	0.00962647	Male-biased	No	ACKR3	NM_020311,XM_005246097,AF030297,AK291659,BC036661,DQ822477	chr2:237467008-237490997	chr2	NC_000002.11	+	237467008	237490997	NM_020311
0.0539298	6.03295	0.9533	0.347202	0.9573	-5.63744	8119386	6.04089	6.02402	0.0168682	Male-biased	No	TDRG1	BC033995,DQ168992	chr6:40346076-40347638	chr6	NC_000006.11	+	40346076	40347638	ENST00000373170
-0.0406592	5.49711	-0.940188	0.353788	0.9573	-5.64923	8014144	5.47782	5.51881	-0.0409875	Female-biased	No	ASIC2	NM_001094,NM_183377,BC075042,BC075043,U50352,U57352	chr17:31340105-32483825	chr17	NC_000017.10	-	31340105	32483825	NM_001094
0.0501821	8.56382	0.93518	0.356325	0.9573	-5.65369	8050719	8.60807	8.51404	0.0940253	Male-biased	No	ITSN2	NM_147152,AF182199,BC020921,BC038963,NM_006277,NM_019595,AF182198,AF248540,BC146779	chr2:24425733-24583583	chr2	NC_000002.11	-	24425733	24583583	NM_147152
-0.0544241	10.6107	-0.932967	0.35745	0.9573	-5.65565	7897370	10.5955	10.6278	-0.0323503	Female-biased	No	VAMP3	NM_004781,BC003570,BC005941,BC007050,BT007327,CR542145,CR542154,U64520	chr1:7831329-7841492	chr1	NC_000001.10	+	7831329	7841492	NM_004781
-0.0503967	8.65286	-0.913998	0.367188	0.9573	-5.67231	8159249	8.63005	8.67851	-0.0484591	Female-biased	No	MRPS2	NM_016034,NR_051967,NR_051968,NR_051969,NR_051970,XM_006717136,AB055388,AF151849,BC004905,BC008017,BC013108	chr9:138391830-138396519	chr9	NC_000009.11	+	138391830	138396519	NM_016034
-0.0628366	9.52607	-0.913407	0.367494	0.9573	-5.67283	8145470	9.48967	9.567	-0.0773308	Female-biased	No	DPYSL2	NM_001197293,NM_001244604,NM_001386,AK092377,AK291287,AK299077,BC056408,BC067109,D78013,U17279,U97105,BT006944	chr8:26435410-26515694	chr8	NC_000008.10	+	26435410	26515694	NM_001197293
0.0330779	11.0728	0.910286	0.369113	0.9573	-5.67553	7981111	11.0883	11.0554	0.0329009	Male-biased	No	DICER1	NM_001195573,NM_001271282,NM_001291628,NM_030621,NM_177438,AB028449,AJ132261,BC150287,HM595745	chr14:95552566-95623759	chr14	NC_000014.8	-	95552566	95623759	NM_001195573
0.0576658	7.46425	0.907925	0.370342	0.9573	-5.67758	7905536	7.47888	7.4478	0.0310836	Male-biased	No	SPRR4	NM_173080,BC069445,BC069549,BC112170,BC112172	chr1:152943128-152945069	chr1	NC_000001.10	+	152943128	152945069	NM_173080
-0.0559628	7.15846	-0.894313	0.377474	0.9573	-5.68926	7953040	7.11952	7.20225	-0.0827316	Female-biased	No	CACNA1C	NM_000719,NM_001129827,NM_001129829,NM_001129830,NM_001129831,NM_001129832,NM_001129833,NM_001129834,NM_001129835,NM_001129836,NM_001129837,NM_001129838,NM_001129839,NM_001129840,NM_001129841,NM_001129842,NM_001129843,NM_001129844,NM_001129846,NM_001167623,NM_001167624,NM_001167625,NM_199460,AF465484,AY830711,AY830712,AY830713,BC146846,L29529,L29534,L29536,Z34817,AB209016,AK302698,L04569	chr12:2162464-2802108	chr12	NC_000012.11	+	2162464	2802108	NM_000719
0.0503501	8.51988	0.887497	0.381079	0.9573	-5.69504	7905528	8.52489	8.51425	0.0106428	Male-biased	No	LCE1A	NM_178348	chr1:152798523-152800665	chr1	NC_000001.10	+	152798523	152800665	NM_178348
0.0477878	6.65941	0.884127	0.382869	0.9573	-5.69789	8086540	6.66411	6.65411	0.00999766	Male-biased	No	SLC6A20	NM_020208,NM_022405,AF125107,BC126197,BC136431,BC144087,AL389979	chr3:45796942-45838186	chr3	NC_000003.11	-	45796942	45838186	NM_020208
0.0386545	6.886	0.872834	0.388908	0.9573	-5.70734	8148621	6.88734	6.8845	0.00283326	Male-biased	No	RHPN1	NM_052924,AY082588,BC025767	chr8:144451057-144466390	chr8	NC_000008.10	+	144451057	144466390	NM_052924
0.0546283	7.76751	0.852988	0.399666	0.9573	-5.72368	8159255	7.79133	7.74072	0.0506081	Male-biased	No	LCN1	NM_001252617,NM_001252618,NM_001252619,NM_002297,BC065721,M90424	chr9:138413284-138418378	chr9	NC_000009.11	+	138413284	138418378	NM_001252617
-0.0403433	7.56289	-0.849622	0.401509	0.9573	-5.72642	8116582	7.52851	7.60158	-0.073069	Female-biased	No	FOXF2	NM_001452,U13220	chr6:1390069-1395832	chr6	NC_000006.11	+	1390069	1395832	NM_001452
-0.0455332	6.47207	-0.849353	0.401657	0.9573	-5.72664	7905548	6.44266	6.50516	-0.0624969	Female-biased	No	SPRR3	NM_005416,AY118269,BC017802,NM_001097589,EF553525	chr1:152974225-152976332	chr1	NC_000001.10	+	152974225	152976332	NM_005416
-0.037971	6.39645	-0.83964	0.407006	0.9573	-5.73447	7927405	6.37846	6.41668	-0.0382257	Female-biased	No	WDFY4	NM_020945,AK127650,BC034937	chr10:49892921-50016263	chr10	NC_000010.10	+	49892921	50016263	NM_020945
0.0740709	4.81582	0.837979	0.407925	0.9573	-5.7358	7920196	4.80363	4.82954	-0.0259071	Female-biased	No	SPRR2D	NM_006945,AK291317,M21302	chr1:153012201-153014407	chr1	NC_000001.10	-	153012201	153014407	NM_006945
-0.0511741	6.33823	-0.823086	0.416225	0.9573	-5.74762	7905533	6.31649	6.36268	-0.0461838	Female-biased	No	IVL	NM_005547,AK300492,AK301649,BC046391	chr1:152881021-152884362	chr1	NC_000001.10	+	152881021	152884362	NM_005547
0.03269	7.63055	0.818296	0.418916	0.9573	-5.75138	8109326	7.63876	7.62132	0.0174403	Male-biased	No	SMIM3	NM_032947,AF313413,BC009719,BC101838,BC101840,BC106040,BC082259,AF190153	chr5:150157508-150176298	chr5	NC_000005.9	+	150157508	150176298	NM_032947
0.0574621	5.18323	0.817288	0.419484	0.9573	-5.75217	8045336	5.18335	5.18309	0.000258794	Male-biased	No	GPR39	NM_001508,AF034633,BC125046,FJ348258,AK123759	chr2:133174616-133403180	chr2	NC_000002.11	+	133174616	133403180	NM_001508
-0.0829814	6.5734	-0.816327	0.420025	0.9573	-5.75292	8045563	6.56822	6.57921	-0.0109907	Female-biased	No	ARHGAP15	NM_018460,XM_006712632,AK303490,AY219338,BC016701,BC038976,AL832395	chr2:143886963-144525921	chr2	NC_000002.11	+	143886963	144525921	NM_018460
0.0509133	7.52964	0.798607	0.430091	0.9573	-5.76661	8016366	7.52339	7.53666	-0.0132694	Female-biased	No	MRPL10	NM_145255,NM_148887,NR_037575,AK127167,AK293624,BC015904,BC039852,BC052601	chr17:45900638-45908903	chr17	NC_000017.10	-	45900638	45908903	NM_145255
-0.0463392	7.34975	-0.798388	0.430216	0.9573	-5.76677	7897378	7.33942	7.36137	-0.0219435	Female-biased	No	PER3	NM_001289861,NM_001289862,NM_001289863,NM_001289864,NM_016831,AY493418,BC026102,BC146781,AK299123	chr1:7844380-7905237	chr1	NC_000001.10	+	7844380	7905237	NM_001289861
0.0396461	6.62274	0.795618	0.431803	0.9573	-5.76889	7963502	6.6311	6.61334	0.0177587	Male-biased	No	KRT77	NM_175078,BC118598,BC122558	chr12:53083643-53097247	chr12	NC_000012.11	-	53083643	53097247	NM_175078
-0.046268	5.21576	-0.784768	0.438052	0.9573	-5.7771	8012753	5.19392	5.24033	-0.0464023	Female-biased	No	MYH2	NM_001100112,NM_017534,AF111784,BC093082,BC126409	chr17:10424465-10452984	chr17	NC_000017.10	-	10424465	10452984	NM_001100112
-0.0618298	10.0852	-0.77472	0.443887	0.9573	-5.7846	8055624	10.0799	10.0913	-0.0113761	Female-biased	No	ZEB2	AB056507,AB193095,AB193096,AK294928,AK308124,BC060819,BC127101,BC127102,NM_001171653,NM_014795,NR_033258	chr2:145145583-145277916	chr2	NC_000002.11	-	145145583	145277916	ENST00000303660
0.0481011	7.0887	0.765352	0.44937	0.9573	-5.79152	7905559	7.09793	7.07832	0.0196046	Male-biased	No	LELP1	NM_001010857,BC087854,BC130507,BC130511	chr1:153175919-153177596	chr1	NC_000001.10	+	153175919	153177596	NM_001010857
0.0465068	8.47992	0.752177	0.457148	0.9573	-5.80111	8115210	8.48256	8.47695	0.00561363	Male-biased	No	TNIP1	NM_001252385,NM_001252386,NM_001252390,NM_001252391,NM_001252392,NM_001252393,NM_001258454,NM_001258455,NM_006058,AB177543,AB177544,AB252970,AB252971,AB252972,AB252973,AB252978,AB252982,AK290999,AK298685,AK299975,AK303573,AY012155,BC012133,BC014008,NM_001258456	chr5:150409506-150466697	chr5	NC_000005.9	-	150409506	150466697	NM_001252385
0.0847131	8.23746	0.75095	0.457876	0.9573	-5.80199	7963410	8.3126	8.15294	0.159662	Male-biased	No	KRT6A	NM_005554,NM_005555,NM_173086,AK290245,AK296729,AK299386,AK299428,AK299478,AK301686,BC008807,BC034535,BC069269,BC110639,BC125058,BC130583,BC130585,BC139753,BT006899,L42611,L42612,BC014152,NM_000424,AK303972,BC024292,BC042132,BC071906,M21389	chr12:52862300-52867569	chr12	NC_000012.11	-	52862300	52867569	NM_005554
-0.0444645	6.23483	-0.728932	0.471061	0.9573	-5.81763	8004922	6.20929	6.26357	-0.0542791	Female-biased	No	GLP2R	BC019818,NM_004246,AF105367,AK295765,BC096262,XM_005256861,BC043390,AK307283	chr17:9729381-9793022	chr17	NC_000017.10	+	9729381	9793022	ENST00000304773
-0.0460245	5.76316	-0.721826	0.475362	0.9573	-5.82258	8050713	5.74825	5.77993	-0.0316802	Female-biased	No	PFN4	NM_199346,XM_005264292,AK292601,BC029523,BC043236	chr2:24338241-24346174	chr2	NC_000002.11	-	24338241	24346174	NM_199346
0.0334426	4.24639	0.719824	0.476578	0.9573	-5.82396	8012663	4.23682	4.25717	-0.0203511	Female-biased	No	MYH8	NM_002472,AK303395,M36769	chr17:10293642-10325022	chr17	NC_000017.10	-	10293642	10325022	NM_002472
0.0660033	11.7577	0.705393	0.485395	0.9573	-5.83385	7901048	11.8123	11.6963	0.116049	Male-biased	No	SNORD46	NR_000024	chr1:45242162-45242265	chr1	NC_000001.10	+	45242162	45242265	NR_000024
-0.0471312	7.91291	-0.69667	0.49077	0.9573	-5.83973	8008052	7.86963	7.9616	-0.0919674	Female-biased	No	SP2	BC016680,BC033814,D28588,M97190,NM_003110,BC005914	chr17:45973613-46006323	chr17	NC_000017.10	+	45973613	46006323	BC016680
0.0325536	6.81517	0.696221	0.491048	0.9573	-5.84003	7963555	6.81685	6.81327	0.00358443	Male-biased	No	KRT78	NM_173352,XM_005268695,AK096419,AK290901,BX647095,AK298636	chr12:53231596-53242778	chr12	NC_000012.11	-	53231596	53242778	NM_173352
0.0417708	6.93172	0.693787	0.492553	0.9573	-5.84165	7898537	6.94104	6.92123	0.0198053	Male-biased	No	PAX7	NM_001135254,NM_002584,NM_013945,BC121165,BC121166,DQ322591,X96743	chr1:18957500-19071537	chr1	NC_000001.10	+	18957500	19071537	NM_001135254
0.0399182	6.68981	0.680395	0.500886	0.9573	-5.85051	7963523	6.6953	6.68363	0.0116682	Male-biased	No	KRT3	NM_057088	chr12:53183469-53189892	chr12	NC_000012.11	-	53183469	53189892	NM_057088
0.0383547	7.78289	0.679643	0.501356	0.9573	-5.851	7920191	7.79589	7.76827	0.0276227	Male-biased	No	LCE3A	NM_178431,BC120933	chr1:152595310-152595579	chr1	NC_000001.10	-	152595310	152595579	NM_178431
0.0369969	8.03235	0.678944	0.501793	0.9573	-5.85146	8157383	8.03245	8.03223	0.000213745	Male-biased	No	COL27A1	NM_032888,AY149237,BC007696	chr9:116917840-117074791	chr9	NC_000009.11	+	116917840	117074791	NM_032888
0.0453765	9.2634	0.671964	0.506171	0.9573	-5.85599	7920217	9.2849	9.23921	0.0456979	Male-biased	No	SPRR2G	NM_001014291,AB048287	chr1:153112967-153123345	chr1	NC_000001.10	-	153112967	153123345	NM_001014291
0.0652141	7.91579	0.670675	0.506982	0.9573	-5.85683	7981068	7.95286	7.87408	0.0787862	Male-biased	No	SERPINA1	NM_000295,NM_001002236,NM_001127700,NM_001127701,NM_001127702,NM_001127703,NM_001127704,NM_001127705,BC011991,BC015642,BT019455,BX248002,BX248257,GU727620,K01396,M11465,DQ682455,NM_001002235,NM_001127706,NM_001127707,AF119873,AF130068	chr14:94844698-94857029	chr14	NC_000014.8	-	94844698	94857029	NM_000295
-0.0551164	7.33639	-0.66463	0.510794	0.9573	-5.86071	8023133	7.32156	7.35308	-0.031523	Female-biased	No	PIAS2	NM_004671,AF077953,AF077954,AF361054,AK294801,BC015190,BC111060,NM_173206	chr18:44392060-44500123	chr18	NC_000018.9	-	44392060	44500123	NM_004671
0.0383106	6.39492	0.661214	0.512954	0.9573	-5.86289	7976556	6.39873	6.39064	0.00808878	Male-biased	No	C14orf132	NM_001252507,NM_001282463,NM_001289139,NM_001282464	chr14:96505678-96560138	chr14	NC_000014.8	+	96505678	96560138	NM_001252507
-0.0998802	9.61723	-0.660297	0.513535	0.9573	-5.86348	8006433	9.62645	9.60687	0.0195746	Male-biased	No	CCL2	NM_002982,BC009716,BT007329,M24545,M26683,M28226,AK311308	chr17:32582296-32584222	chr17	NC_000017.10	+	32582296	32584222	NM_002982
-0.0320124	6.51915	-0.645408	0.523018	0.9573	-5.87284	8001337	6.49199	6.54971	-0.057723	Female-biased	No	ZNF423	NM_001271620,NM_015069,XM_006721171,AK304829,BC112315,BC112317,KC155256	chr16:49524521-49860918	chr16	NC_000016.9	-	49524521	49860918	NM_001271620
-0.0295385	6.31619	-0.642394	0.524948	0.9573	-5.87471	8021001	6.31646	6.31588	0.000581299	Male-biased	No	KIAA1328	NM_020776,XM_005258321,XM_006722510,AB037749,AK292288,AK304230,AL832625,BC037903,BX648875	chr18:34409080-34805288	chr18	NC_000018.9	+	34409080	34805288	NM_020776
-0.0283489	5.70727	-0.637747	0.527932	0.9573	-5.87758	8079370	5.68079	5.73705	-0.0562592	Female-biased	No	CCR9	NM_001256369,NM_006641,NM_031200,AF145439,AF145440,BC069678	chr3:45928019-45944667	chr3	NC_000003.11	+	45928019	45944667	NM_001256369
0.0504859	6.47498	0.637264	0.528243	0.9573	-5.87788	8092661	6.47865	6.47085	0.00780112	Male-biased	No	MASP1	NM_001031849,NM_139125,NR_033519,AF284421,AK300663,AK304334,BC039724,CR749615,NM_001879,AK291157,AK291686,BC106946,BC106945,D17525,D28593	chr3:186935938-187009752	chr3	NC_000003.11	-	186935938	187009752	NM_001031849
0.0366884	6.02603	0.635726	0.529234	0.9573	-5.87882	7963471	6.03388	6.01719	0.0166904	Male-biased	No	KRT73	BC109212,NM_175068,BC109213	chr12:53001354-53012343	chr12	NC_000012.11	-	53001354	53012343	ENST00000546934
-0.0345543	5.73423	-0.633465	0.53069	0.9573	-5.8802	7924977	5.70463	5.76753	-0.0629089	Female-biased	No	PGBD5	NM_001258311,AK297321,AK315968,BC150638	chr1:230457392-230513367	chr1	NC_000001.10	-	230457392	230513367	NM_001258311
-0.030222	9.6961	-0.620298	0.539219	0.9573	-5.88816	8041015	9.67596	9.71876	-0.0427993	Female-biased	No	SLC4A1AP	NM_018158,AK300958,AY028435,BC098302,BC098358,BC099711,BC099739	chr2:27886338-27917836	chr2	NC_000002.11	+	27886338	27917836	NM_018158
0.0394039	7.03431	0.603347	0.550303	0.9573	-5.89817	7963545	7.03196	7.03696	-0.0050031	Female-biased	No	KRT79	NM_175834,AK130156,BC039148,BC063648	chr12:53215231-53228079	chr12	NC_000012.11	-	53215231	53228079	NM_175834
-0.0456449	4.26325	-0.601425	0.551567	0.9573	-5.89929	7912136	4.25003	4.27811	-0.0280734	Female-biased	No	UTS2	NM_006786,NM_021995,AF104118,AF140630,AY358375,BC025776,BC126443	chr1:7903143-7913574	chr1	NC_000001.10	-	7903143	7913574	NM_006786
0.0324088	6.35841	0.598578	0.553442	0.9573	-5.90094	8014160	6.35662	6.36043	-0.00380284	Female-biased	No	CCL1	NM_002981,BC105073,BC105075,M57502	chr17:32687399-32690252	chr17	NC_000017.10	-	32687399	32690252	NM_002981
0.03635	5.66384	0.588493	0.560111	0.9573	-5.90672	8132439	5.66199	5.66591	-0.00391903	Female-biased	No	SUGCT	NM_001193311,NM_001193312,NM_001193313,NM_024728,AB014767,AK296048,AK299133,BC098117,BC098261,BC098310,BC098318,AK308764,AK298516	chr7:40174481-40900357	chr7	NC_000007.13	+	40174481	40900357	NM_001193311
0.0266672	10.3617	0.584359	0.562856	0.9573	-5.90906	7946697	10.3846	10.336	0.0486047	Male-biased	No	RRAS2	NM_012250,AK299606,BC013106	chr11:14300296-14380713	chr11	NC_000011.9	-	14300296	14380713	NM_012250
-0.0610209	6.01278	-0.575018	0.569085	0.9573	-5.91429	8055639	6.00565	6.0208	-0.0151438	Female-biased	No	ZEB2	AK098835	chr2:145221032-145221581	chr2	NC_000002.11	-	145221032	145221581	AK098835
0.032223	7.82442	0.568415	0.573508	0.9573	-5.91794	7905507	7.83123	7.81676	0.0144668	Male-biased	No	LCE2A	NM_178428,BC119707	chr1:152670840-152671918	chr1	NC_000001.10	+	152670840	152671918	NM_178428
0.0323872	6.83067	0.546003	0.588647	0.9573	-5.93001	8153405	6.83551	6.82521	0.0103006	Male-biased	No	RHPN1-AS1	NR_026785	chr8:144448801-144450718	chr8	NC_000008.10	-	144448801	144450718	NR_026785
0.0310223	6.44991	0.545456	0.589019	0.9573	-5.9303	7976512	6.45988	6.4387	0.0211816	Male-biased	No	DICER1-AS1	BX648898,NR_015415	chr14:95643820-95646270	chr14	NC_000014.8	+	95643820	95646270	ENST00000439999
-0.0291535	5.48248	-0.54387	0.590098	0.9573	-5.93114	8050115	5.457	5.51115	-0.0541554	Female-biased	No	LINC00299	AK127578,NR_034135,BC043563	chr2:8347273-8468549	chr2	NC_000002.11	-	8347273	8468549	ENST00000442956
-0.0314944	10.1349	-0.54379	0.590153	0.9573	-5.93118	8008087	10.1142	10.1581	-0.0438448	Female-biased	No	NFE2L1	NM_003204,AK294553,AK302387,BC010623,L24123,U08853	chr17:46125704-46138842	chr17	NC_000017.10	+	46125704	46138842	NM_003204
-0.0239818	5.32876	-0.54306	0.59065	0.9573	-5.93156	8040960	5.30838	5.3517	-0.0433251	Female-biased	No	GCKR	NM_001486,XM_005264257,AK291846,AK303784,AK309599,BC130481,BC130483,AK298448	chr2:27719706-27746551	chr2	NC_000002.11	+	27719706	27746551	NM_001486
0.0209255	4.87657	0.539957	0.592764	0.9573	-5.93319	7999952	4.86755	4.88671	-0.0191607	Female-biased	No	PDILT	NM_174924,BC042607,BC044936	chr16:20370492-20416059	chr16	NC_000016.9	-	20370492	20416059	NM_174924
0.0319746	10.5614	0.533962	0.59686	0.9573	-5.9363	8050695	10.5993	10.5187	0.0805942	Male-biased	No	SF3B6	NM_016047,AF151868,AF184213,AF401310,BC015463	chr2:24290454-24299314	chr2	NC_000002.11	-	24290454	24299314	NM_016047
0.035768	8.59909	0.527877	0.601031	0.9573	-5.93943	8041000	8.63184	8.56224	0.069595	Male-biased	No	GPN1	NM_001145047,NM_001145048,NM_001145049,NM_007266,NR_026735,AB044661,AK298827,AK298866,AK302131,AK311423,AK316404,BC007451,AK303566	chr2:27851903-27874375	chr2	NC_000002.11	+	27851903	27874375	NM_001145047
0.0273703	7.51939	0.51771	0.608031	0.9573	-5.94457	8148607	7.5298	7.50767	0.0221331	Male-biased	No	GLI4	NM_138465,AY129020,BC014165,AL831951	chr8:144349607-144359101	chr8	NC_000008.10	+	144349607	144359101	NM_138465
-0.0327616	7.75675	-0.511267	0.612486	0.9573	-5.94778	7905519	7.73173	7.7849	-0.0531679	Female-biased	No	LCE1E	NM_178353	chr1:152758690-152760902	chr1	NC_000001.10	+	152758690	152760902	NM_178353
0.0230597	5.96427	0.50382	0.617654	0.9573	-5.95144	7905553	5.96018	5.96888	-0.00870327	Female-biased	No	SPRR1B	NM_003125,BC056240	chr1:153003678-153005376	chr1	NC_000001.10	+	153003678	153005376	NM_003125
-0.0303991	8.35189	-0.496841	0.622515	0.9573	-5.95483	7939590	8.33517	8.37069	-0.0355255	Female-biased	No	SLC35C1	NM_001145265,NM_001145266,NM_018389,AF323970,AF326199,AK091245,BC001427	chr11:45826641-45834567	chr11	NC_000011.9	+	45826641	45834567	NM_001145265
0.0282083	9.11681	0.48355	0.631821	0.9573	-5.96114	8115840	9.11876	9.11462	0.00414327	Male-biased	No	NKX2-5	NM_001166175,NM_001166176,NM_004387,XM_005265820,AB021133,AK290615,AK297844,BC025711,U34962	chr5:172659112-172662262	chr5	NC_000005.9	-	172659112	172662262	NM_001166175
0.0275224	8.79918	0.481883	0.632993	0.9573	-5.96192	7905492	8.80529	8.79231	0.0129787	Male-biased	No	LCE3B	NM_178433	chr1:152586287-152586574	chr1	NC_000001.10	+	152586287	152586574	NM_178433
-0.0295911	4.91674	-0.478236	0.635559	0.9573	-5.96361	7920210	4.89826	4.93752	-0.0392559	Female-biased	No	SPRR2B	NM_001017418	chr1:153042704-153044111	chr1	NC_000001.10	-	153042704	153044111	ENST00000368755
0.0356075	9.74953	0.469487	0.641734	0.9573	-5.96763	7910427	9.74681	9.75258	-0.00576143	Female-biased	No	GALNT2	NM_001291866,NM_004481,AK290048,AK296886,AK300453,AK304029,BC041120,BC050583	chr1:230202956-230417946	chr1	NC_000001.10	+	230202956	230417946	NM_001291866
-0.0339887	7.50081	-0.468579	0.642376	0.9573	-5.96805	7960320	7.50725	7.49356	0.0136893	Male-biased	No	DCP1B	NM_152640,XM_006718972,AK299203,AK310475,AY146652,BC043437	chr12:2055214-2113677	chr12	NC_000012.11	-	2055214	2113677	NM_152640
0.0301722	7.39488	0.464371	0.645358	0.9573	-5.96995	7905544	7.38458	7.40646	-0.0218766	Female-biased	No	SPRR1A	NM_001199828,NM_005987,BC105081,BC105083,BC143782	chr1:152956557-152958290	chr1	NC_000001.10	+	152956557	152958290	NM_001199828
0.0282391	6.57801	0.454252	0.652549	0.9573	-5.97446	8163535	6.57766	6.57839	-0.000734403	Female-biased	No	AMBP	NM_001633,AK290837,AK310776,AK310791,AY544123,BC041593,AK303795	chr9:116822407-116840715	chr9	NC_000009.11	-	116822407	116840715	NM_001633
0.0217469	5.26923	0.446386	0.658164	0.9573	-5.97789	8012625	5.26157	5.27784	-0.0162768	Female-biased	No	MYH13	NM_003802,AF111782,AK294316	chr17:10204183-10276322	chr17	NC_000017.10	-	10204183	10276322	NM_003802
0.0283898	7.79114	0.444572	0.659461	0.9573	-5.97868	8040985	7.82763	7.75009	0.0775322	Male-biased	No	ZNF512	NM_001271286,NM_001271287,NM_001271288,NM_001271289,NM_001271318,NM_032434,AK074460,AK293771,AK294055,AK299818,AK316011,AK316299,BC043221,BC093041,AK303566	chr2:27805893-27845963	chr2	NC_000002.11	+	27805893	27845963	NM_001271286
0.0203006	5.06586	0.441368	0.661755	0.9573	-5.98005	8092654	5.0997	5.02778	0.0719185	Male-biased	No	RPL39L	NM_052969,AB063610,BC012328,L05096	chr3:186838736-186857272	chr3	NC_000003.11	-	186838736	186857272	NM_052969
0.0669012	6.57018	0.438522	0.663797	0.9573	-5.98127	8006453	6.61796	6.51643	0.101532	Male-biased	No	CCL8	NM_005623,BC126242,Y16645	chr17:32646055-32648421	chr17	NC_000017.10	+	32646055	32648421	NM_005623
0.0195131	6.73246	0.432053	0.668445	0.9573	-5.984	8148597	6.73509	6.72951	0.00557586	Male-biased	No	ZFP41	NM_001271156,NM_173832,AK021976,AL831951,BC034608	chr8:144328996-144344875	chr8	NC_000008.10	+	144328996	144344875	NM_001271156
0.0204583	4.48797	0.4277	0.67158	0.9573	-5.98582	8012696	4.47518	4.50236	-0.0271779	Female-biased	No	MYH4	NM_017533,AF111783	chr17:10346607-10372876	chr17	NC_000017.10	-	10346607	10372876	NM_017533
-0.0221547	6.83696	-0.417363	0.679051	0.9573	-5.99006	8004152	6.80639	6.87136	-0.0649742	Female-biased	No	WSCD1	NM_015253,AK289603,AK309645,BC009975	chr17:5973934-6027747	chr17	NC_000017.10	+	5973934	6027747	NM_015253
0.0229769	6.90316	0.417166	0.679193	0.9573	-5.99014	8044933	6.91209	6.89312	0.0189703	Male-biased	No	GLI2	NM_005270,AB007295,AB007296,AB007297,AB007298,BC111410,D14827,D14828,DQ086814	chr2:121549857-121749851	chr2	NC_000002.11	+	121549857	121749851	NM_005270
0.0401828	6.33552	0.414276	0.681288	0.9573	-5.99131	7901050	6.36908	6.29776	0.0713158	Male-biased	No	SNORD38A	NR_001456	chr1:45243515-45243584	chr1	NC_000001.10	+	45243515	45243584	NR_001456
0.0212261	7.07604	0.412045	0.682906	0.9573	-5.9922	8165024	7.07902	7.07268	0.00633527	Male-biased	No	C9orf116	NM_001048265,NM_144654,AK024007,AY927868,BC021261	chr9:138387026-138393580	chr9	NC_000009.11	-	138387026	138393580	NM_001048265
-0.0189571	11.0448	-0.405316	0.687798	0.9573	-5.99487	7901038	11.0369	11.0536	-0.016692	Female-biased	No	RPS8	NM_001012,AB062401,BC070875,XM_006709980,AK023362,AF000145,AK129640	chr1:45241109-45244451	chr1	NC_000001.10	+	45241109	45244451	NM_001012
0.0211915	3.93107	0.397202	0.693714	0.9573	-5.99803	8012726	3.9166	3.94734	-0.0307335	Female-biased	No	MYH1	NM_005963,AF111785,AK310004,BC114545,EU794637	chr17:10395624-10421859	chr17	NC_000017.10	-	10395624	10421859	NM_005963
0.0409726	6.69706	0.39426	0.695864	0.9573	-5.99916	8050619	6.72641	6.66404	0.062371	Male-biased	No	APOB	NM_000384,BC051278,HM487065,J02610,M14162,M15421	chr2:21224301-21266945	chr2	NC_000002.11	-	21224301	21266945	NM_000384
0.0164742	7.55066	0.387041	0.701151	0.9573	-6.0019	8153390	7.55099	7.5503	0.000689372	Male-biased	No	TOP1MT	NM_001258446,NM_001258447,NM_052963,XM_005250780,AF349017,AK302372,AK308475,AK309005,AK311647,AK315913,AK316380,BC044646,BC052285,BC071914,AK303237	chr8:144391187-144417050	chr8	NC_000008.10	-	144391187	144417050	NM_001258446
-0.0675221	8.07748	-0.383547	0.703715	0.9573	-6.00321	8159265	8.07001	8.08588	-0.0158658	Female-biased	No	PAEP	NM_001018049,NM_002571,BC069451,BC069562,BC112304,BC113728,J04129,M61886,AK304657,AK311730,AK309965,AK311007,AK094008	chr9:138453602-138458801	chr9	NC_000009.11	+	138453602	138458801	NM_001018049
-0.0240237	6.53049	-0.382401	0.704556	0.9573	-6.00364	7963513	6.52722	6.53417	-0.00694653	Female-biased	No	KRT76	NM_015848,AK299390,M99063	chr12:53161939-53171105	chr12	NC_000012.11	-	53161939	53171105	NM_015848
0.0193949	7.19798	0.380388	0.706036	0.9573	-6.00439	8016336	7.19308	7.20349	-0.0104059	Female-biased	No	OSBPL7	NM_145798,AB208886,AF323729,AF392446,AK289523,BC065482,BC028010,AK000267	chr17:45884733-45899200	chr17	NC_000017.10	-	45884733	45899200	NM_145798
-0.0169762	6.84231	-0.377602	0.708086	0.9573	-6.00541	7963534	6.83274	6.85308	-0.0203409	Female-biased	No	KRT4	NM_002272,AK056254,AK296582,AK299394,AK299400,AK299451,BC032132,BC042174	chr12:53200333-53208335	chr12	NC_000012.11	-	53200333	53208335	NM_002272
-0.0156801	7.07556	-0.357679	0.722806	0.968805	-6.01253	7947599	7.05631	7.09723	-0.0409205	Female-biased	No	CHST1	NM_003654,AB003791,BC022567,BC028235,U65637,AK311168	chr11:45670427-45687182	chr11	NC_000011.9	-	45670427	45687182	NM_003654
-0.0182038	7.82097	-0.354534	0.72514	0.968805	-6.01362	8050702	7.81356	7.82929	-0.0157315	Female-biased	No	TP53I3	NM_001206802,NM_004881,NM_147184,AF010309,AK297579,AY371700,BC000474,BT007149	chr2:24300303-24308085	chr2	NC_000002.11	-	24300303	24308085	NM_001206802
0.0162828	5.92609	0.345085	0.732167	0.968805	-6.01683	8006440	5.912	5.94195	-0.0299525	Female-biased	No	CCL7	NM_006273,BC092436,BC112258,BC112260,X72308	chr17:32597240-32599666	chr17	NC_000017.10	+	32597240	32599666	NM_006273
0.0568096	6.87047	0.33822	0.737288	0.968805	-6.01912	7915612	6.90687	6.82952	0.0773487	Male-biased	No	PTCH2	NM_001166292	chr1:45285544-45285669	chr1	NC_000001.10	-	45285544	45285669	NM_001166292
-0.0127498	5.90388	-0.333496	0.740819	0.968805	-6.02066	8021131	5.88985	5.91966	-0.0298067	Female-biased	No	KATNAL2	NM_031303,XM_006722554,BC034999	chr18:44526778-44627663	chr18	NC_000018.9	+	44526778	44627663	NM_031303
0.0392645	5.98224	0.332045	0.741904	0.968805	-6.02113	8006459	6.02365	5.93566	0.0879821	Male-biased	No	CCL13	NM_005408,AJ001634,BC008621,BT007385,CR450337,U46767,U59808,X98306	chr17:32683471-32685629	chr17	NC_000017.10	+	32683471	32685629	NM_005408
0.0123861	8.06814	0.315885	0.754031	0.968805	-6.02622	8040530	8.06416	8.07262	-0.00846418	Female-biased	No	FKBP1B	NM_004116,NM_054033,AF322070,BC002614,BC050998,D38037,L37086	chr2:24272571-24286551	chr2	NC_000002.11	+	24272571	24286551	NM_004116
0.0113121	7.76787	0.314818	0.754834	0.968805	-6.02655	7911754	7.75361	7.78391	-0.0302999	Female-biased	No	TNFRSF14	XR_430632,AB208808,AF153978,AK124010,U81232,NM_003820,BC002794,U70321,AF373877,AY358879,BC029848,CR456909,AF373878,AK300515,AK310076,NM_001297605	chr1:2487805-2495268	chr1	NC_000001.10	+	2487805	2495268	XR_430632
-0.0111054	7.01367	-0.310973	0.75773	0.968805	-6.02772	7927425	7.00292	7.02577	-0.0228559	Female-biased	No	WDFY4	NM_020945,AK024502,AK301736,BC032420,AK093607,AK310374	chr10:49996627-50191001	chr10	NC_000010.10	+	49996627	50191001	NM_020945
0.0198075	6.24392	0.309275	0.759009	0.968805	-6.02823	8126244	6.23082	6.25866	-0.0278397	Female-biased	No	LRFN2	NM_020737,AK291474,BC142616,BC150197	chr6:40359325-40555204	chr6	NC_000006.11	-	40359325	40555204	NM_020737
0.0184205	4.89802	0.304454	0.762648	0.968805	-6.02967	8040541	4.89298	4.9037	-0.01072	Female-biased	No	FAM228A	NM_001040710,BC050462,AK055413	chr2:24397972-24414567	chr2	NC_000002.11	+	24397972	24414567	NM_001040710
-0.0112979	7.58036	-0.285138	0.777277	0.968805	-6.03522	8047709	7.56582	7.59673	-0.0309078	Female-biased	No	PARD3B	NM_057177,NM_152526,NM_205863,AB053321,AB073472,AF428251,AF466152,AB092439,AF428250	chr2:205410516-206480537	chr2	NC_000002.11	+	205410516	206480537	NM_057177
0.0142179	9.92087	0.278742	0.78214	0.968805	-6.03697	8073192	9.94255	9.89648	0.0460767	Male-biased	No	UQCRFS1	NM_006003,AK291134,BC000649,BC010035,BC067832,AK000225	chr22:40271301-40272119	chr22	NC_000022.10	+	40271301	40272119	NM_006003
0.0241252	6.67012	0.277778	0.782874	0.968805	-6.03723	7933194	6.68622	6.65201	0.0342097	Male-biased	No	CXCL12	NM_000609,NM_001178134,NM_001277990,NM_199168,AK292628,AY644456,AY874118,BC039893,CR450283,DQ345517,DQ345520,L36033,L36034,U16752,NM_001033886,AK124641,DQ345518,DQ345519,AK090482,U19495	chr10:44793036-44880557	chr10	NC_000010.10	-	44793036	44880557	NM_000609
0.0180007	7.27553	0.264945	0.79266	0.968805	-6.04063	7905505	7.2524	7.30154	-0.0491412	Female-biased	No	LCE2B	NM_014357,AF005080,AF086289	chr1:152658599-152659877	chr1	NC_000001.10	+	152658599	152659877	NM_014357
0.0178337	6.067	0.25958	0.796762	0.968805	-6.042	8157381	6.05466	6.08088	-0.0262129	Female-biased	No	ZNF618	NM_133374,AF495724	chr9:116815270-116818009	chr9	NC_000009.11	+	116815270	116818009	NM_133374
0.0161336	6.29704	0.258322	0.797724	0.968805	-6.04231	7953094	6.2911	6.30372	-0.0126161	Female-biased	No	CACNA1C	NM_000719,NM_001129827,NM_001129829,NM_001129830,NM_001129831,NM_001129832,NM_001129833,NM_001129834,NM_001129835,NM_001129836,NM_001129837,NM_001129838,NM_001129839,NM_001129840,NM_001129841,NM_001129842,NM_001129843,NM_001129844,NM_001129846,NM_001167623,NM_001167624,NM_001167625,NM_199460	chr12:2802597-2805769	chr12	NC_000012.11	+	2802597	2805769	NM_000719
0.0346348	5.54548	0.252838	0.801924	0.968805	-6.04368	8067985	5.55434	5.53552	0.0188253	Male-biased	No	NCAM2	NM_004540,XM_006724008,AK302870,BC052946,U75330,XM_006724007,AK299054	chr21:22370633-22912414	chr21	NC_000021.8	+	22370633	22912414	NM_004540
0.0327022	7.16129	0.237662	0.813577	0.968805	-6.04731	7963421	7.23046	7.08347	0.146988	Male-biased	No	KRT6A	NM_005554,BC008807,BC014152,BC125058,BC139753,BT006899,AK290245,AK299386,AK299428,AK301686,BC069269	chr12:52880958-52887022	chr12	NC_000012.11	-	52880958	52887022	NM_005554
0.0166775	7.56769	0.236288	0.814635	0.968805	-6.04762	7920193	7.57802	7.55606	0.021967	Male-biased	No	LCE1C	NM_001276331,NM_178351	chr1:152777311-152779107	chr1	NC_000001.10	-	152777311	152779107	NM_001276331
-0.00987372	9.09567	-0.234553	0.81597	0.968805	-6.04802	8051204	9.09512	9.0963	-0.00117723	Female-biased	No	SUPT7L	NM_001282729,NM_001282730,NM_001282731,NM_001282732,NM_014860,AF224759,CR456983,XM_005264672,AF197954,AK304889,BC074000	chr2:27873679-27886507	chr2	NC_000002.11	-	27873679	27886507	NM_001282729
0.0114622	5.3459	0.233181	0.817027	0.968805	-6.04833	8149885	5.34104	5.35136	-0.0103129	Female-biased	No	ADRA1A	NM_000680,NM_033302,NM_033303,NM_033304,AF013261,AY491775,AY491776,AY491777,AY491781,D25235,D32201,D32202,AK289548,AY491778,BC095512,L31774,U02569,AF395806	chr8:26605667-26722922	chr8	NC_000008.10	-	26605667	26722922	NM_000680
0.0123826	6.20088	0.229589	0.819794	0.968805	-6.04914	7963448	6.20022	6.20163	-0.00141057	Female-biased	No	KRT74	NM_175053,AJ508777	chr12:52959603-52967609	chr12	NC_000012.11	-	52959603	52967609	NM_175053
0.0109515	8.07657	0.222639	0.825155	0.968805	-6.05068	8153380	8.07735	8.07568	0.00166833	Male-biased	No	LY6H	NM_001130478,NM_001135655,NM_002347,XM_006725098,AB012293,BC028894,BC030192,CR457034	chr8:144239331-144241745	chr8	NC_000008.10	-	144239331	144241745	NM_001130478
0.0248295	4.30453	0.218017	0.828726	0.968805	-6.05167	8115205	4.33921	4.26551	0.0736967	Male-biased	No	ZNF300P1	NR_026867,AK096536,AK097462	chr5:150311206-150326108	chr5	NC_000005.9	-	150311206	150326108	NR_026867
0.0118094	5.54384	0.210375	0.834637	0.968805	-6.05326	7981059	5.52883	5.56073	-0.0318969	Female-biased	No	SERPINA6	NM_001756,AK290821,BC056259,BC058021,J02943	chr14:94770585-94789688	chr14	NC_000014.8	-	94770585	94789688	NM_001756
0.0082558	7.3912	0.209272	0.835491	0.968805	-6.05349	7911750	7.386	7.39705	-0.0110502	Female-biased	No	HES5	NM_001010926,BC087840,DQ272660	chr1:2460184-2461684	chr1	NC_000001.10	-	2460184	2461684	NM_001010926
-0.0110607	6.65664	-0.207587	0.836797	0.968805	-6.05383	7897339	6.65186	6.66202	-0.01016	Female-biased	No	CAMTA1	NM_015215,XM_006710483,AK302088,AK309727,BC151835	chr1:6845384-7829764	chr1	NC_000001.10	+	6845384	7829764	NM_015215
-0.0129331	7.72322	-0.205473	0.838435	0.968805	-6.05426	7997765	7.70937	7.73881	-0.0294423	Female-biased	No	ZNF469	NM_001127464	chr16:88498329-88506356	chr16	NC_000016.9	+	88498329	88506356	NM_001127464
0.0121502	6.5238	0.192505	0.848498	0.968805	-6.05677	8126248	6.49658	6.55443	-0.0578562	Female-biased	No	UNC5CL	NM_173561,AY510109,BC035284,JF681947,AK310594	chr6:40994771-41006928	chr6	NC_000006.11	-	40994771	41006928	NM_173561
0.0298706	6.57035	0.189148	0.851108	0.968805	-6.0574	7901052	6.62939	6.50393	0.125458	Male-biased	No	SNORD38B	NR_001457	chr1:45244061-45244130	chr1	NC_000001.10	+	45244061	45244130	NR_001457
0.00790688	6.19846	0.165544	0.869502	0.968805	-6.06148	7911767	6.1943	6.20314	-0.0088407	Female-biased	No	MMEL1	NM_033467,AF336981,BC101027,BC101028,BC101029,BC101030	chr1:2522081-2564429	chr1	NC_000001.10	-	2522081	2564429	NM_033467
-0.0105102	8.79943	-0.160743	0.873252	0.968805	-6.06224	7901054	8.77702	8.82465	-0.0476279	Female-biased	No	PLK3	NM_004073,XR_246234,AB209875,AJ293866,BC013899,U56998	chr1:45265897-45276892	chr1	NC_000001.10	+	45265897	45276892	NM_004073
0.00906572	9.82275	0.156896	0.87626	0.968805	-6.06284	8079346	9.84233	9.80072	0.041608	Male-biased	No	SACM1L	NM_014016,AK126434,AK291142,AK296421,AK301248,BC016559	chr3:45730937-45786901	chr3	NC_000003.11	+	45730937	45786901	NM_014016
-0.00953446	7.50953	-0.15409	0.878455	0.968805	-6.06327	7936856	7.50827	7.51095	-0.00267875	Female-biased	No	CHST15	NM_001270764,NM_015892,XM_005269891,AF026477,AK294961,BC027908,BC050540,BC075813,NM_001270765,NM_014863,XM_005269892,XM_005269893,XM_005269894	chr10:125767182-125853206	chr10	NC_000010.10	-	125767182	125853206	NM_001270764
0.00972965	7.02283	0.151866	0.880195	0.968805	-6.0636	8115851	7.01012	7.03714	-0.0270257	Female-biased	No	STC2	NM_003714,AB012664,AF031036,AF055460,AF098462,AK095862,BC000658,BC006352,BC013958,BT019591,CR541825	chr5:172741726-172756506	chr5	NC_000005.9	-	172741726	172756506	NM_003714
-0.0076085	5.02023	-0.150688	0.881117	0.968805	-6.06377	8040980	5.01216	5.0293	-0.0171315	Female-biased	No	C2orf16	NM_032266,BC140828	chr2:27799389-27805587	chr2	NC_000002.11	+	27799389	27805587	NM_032266
0.00633115	6.18008	0.148721	0.882657	0.968805	-6.06406	7907911	6.17389	6.18704	-0.0131486	Female-biased	No	CACNA1E	NM_000721,NM_001205293,NM_001205294,L27745,L29384,L29385	chr1:181382295-181770716	chr1	NC_000001.10	+	181382295	181770716	NM_000721
0.0114614	7.01262	0.147345	0.883734	0.968805	-6.06426	8095834	7.04937	6.97126	0.0781089	Male-biased	No	SHROOM3	NM_020859,XM_005263163,XM_005263165,AB055660,AK027744,AK304103	chr4:77356253-77704406	chr4	NC_000004.11	+	77356253	77704406	NM_020859
0.00698208	7.33941	0.143573	0.88669	0.968805	-6.06479	7942228	7.33554	7.34376	-0.0082209	Female-biased	No	SHANK2-AS3	NR_073536,BC004224	chr11:70708895-70711220	chr11	NC_000011.9	+	70708895	70711220	NR_073536
0.0110281	9.18887	0.141379	0.888409	0.968805	-6.0651	7950042	9.17052	9.20952	-0.0389928	Female-biased	No	SHANK2	NM_012309,NM_133266,XM_005277932,AB208025,AB208026,AB208027,AF141901,BC093885,BC112097,BC143389,NR_110766,AK096045,BC114484	chr11:70313961-70858372	chr11	NC_000011.9	-	70313961	70858372	NM_012309
0.00785358	5.80286	0.137266	0.891635	0.968805	-6.06566	8008040	5.80014	5.80592	-0.00578008	Female-biased	No	LRRC46	NM_033413,XM_005257775,AK027206,AK292765,BC010412	chr17:45909100-45914693	chr17	NC_000017.10	+	45909100	45914693	NM_033413
0.0072333	5.89667	0.135665	0.89289	0.968805	-6.06587	7999965	5.87739	5.91835	-0.0409521	Female-biased	No	ACSM2A	NM_001010845,NM_001105069,NM_182617,XM_005255304,AK055867,AK096039,AK289416,AK298359,AK298434,AK303774,AY160217,BC125176,AK091878,AK096132	chr16:20547585-20587643	chr16	NC_000016.9	-	20547585	20587643	NM_001010845
-0.0075824	6.7967	-0.134695	0.893651	0.968805	-6.066	8016400	6.80056	6.79237	0.00818607	Male-biased	No	MIR152	NR_029687	chr17:46114527-46114613	chr17	NC_000017.10	-	46114527	46114613	NR_029687
0.0084926	6.91775	0.130753	0.896745	0.968805	-6.06651	8110043	6.94017	6.89252	0.0476514	Male-biased	No	BNIP1	NM_001205,NM_013978,NM_013979,NM_013980,AF083956,AF083957,AF083958,AY216799,BC010959,U15172	chr5:172571524-172591383	chr5	NC_000005.9	+	172571524	172591383	NM_001205
0.00784518	9.00419	0.118943	0.906025	0.97448	-6.06795	7898084	8.9661	9.04704	-0.0809424	Female-biased	No	KAZN	AY505119,AY505120,AY505121,AY505122,BC035501,NM_001017999,NM_001018000,NM_001018001,NM_015209,NM_201628,AB028949	chr1:14925200-15393056	chr1	NC_000001.10	+	14925200	15393056	ENST00000400797
-0.00486042	5.75774	-0.102348	0.919085	0.984153	-6.06974	7963479	5.75246	5.76369	-0.0112323	Female-biased	No	KRT2	NM_000423,BC096294,BC099643,BC099644,M99061	chr12:53038342-53045968	chr12	NC_000012.11	-	53038342	53045968	NM_000423
-0.00646466	6.82777	-0.0915709	0.927579	0.988873	-6.07076	8017736	6.8457	6.80759	0.0381151	Male-biased	No	CEP112	NM_001037325,NM_001199165,NM_145036,XM_006721742,XM_006721743,XM_006721744,AK299075,BC029524,BC131805,XM_005257126	chr17:63631658-64187973	chr17	NC_000017.10	-	63631658	64187973	NM_001037325
-0.00338765	7.04969	-0.0826223	0.934639	0.991036	-6.07152	7967727	7.03786	7.06301	-0.0251514	Female-biased	No	GALNT9	NM_021808,AK054820,BC093817,BC093819,NM_001122636,AB040672	chr12:132680917-132905789	chr12	NC_000012.11	-	132680917	132905789	NM_021808
-0.00350946	6.32075	-0.070915	0.943883	0.991036	-6.0724	7905515	6.3057	6.33768	-0.0319762	Female-biased	No	KPRP	NM_001025231,AY960854	chr1:152730506-152734529	chr1	NC_000001.10	+	152730506	152734529	NM_001025231
0.00416751	7.77088	0.0685544	0.945748	0.991036	-6.07256	7915578	7.75222	7.79186	-0.0396368	Female-biased	No	TMEM53	NM_024587,AK295356,AK296548,AK310016,BC007521,BC064520	chr1:45100910-45140227	chr1	NC_000001.10	-	45100910	45140227	NM_024587
0.00319257	6.76817	0.065644	0.948048	0.991036	-6.07275	8055314	6.76395	6.7729	-0.00895	Female-biased	No	LYPD1	NM_144586,AY358628,BC011449,BC017318,BC040046,NM_001077427,AK309668	chr2:133402425-133428998	chr2	NC_000002.11	-	133402425	133428998	NM_144586
0.00277012	8.10981	0.0575949	0.95441	0.991036	-6.07323	7911730	8.09908	8.12189	-0.0228131	Female-biased	No	PANK4	NM_018216,AK295301,AK303127,BC043496	chr1:2439972-2458039	chr1	NC_000001.10	-	2439972	2458039	NM_018216
0.00311281	6.30263	0.0530937	0.95797	0.991036	-6.07348	7981051	6.29418	6.31213	-0.0179492	Female-biased	No	SERPINA10	NM_016186,AF181467,NM_001100607,BC022261,AY358597	chr14:94749650-94759608	chr14	NC_000014.8	-	94749650	94759608	NM_016186
0.00372226	4.95387	0.0450331	0.964346	0.991036	-6.07386	7920214	4.94038	4.96903	-0.0286477	Female-biased	No	SPRR2E	NM_001024209,BC058018	chr1:153065611-153078660	chr1	NC_000001.10	-	153065611	153078660	NM_001024209
-0.00247915	7.41267	-0.0432424	0.965763	0.991036	-6.07394	8051197	7.39986	7.42708	-0.0272188	Female-biased	No	CCDC121	NM_001142683,XM_005264560,AK124337,NM_024584	chr2:27848506-27851879	chr2	NC_000002.11	-	27848506	27851879	NM_001142683
0.00213919	8.57642	0.0374406	0.970354	0.991036	-6.07417	8067521	8.5748	8.57825	-0.00344567	Female-biased	No	GATA5	NM_080473,BC047790,BC117356,BC117358	chr20:61038553-61051026	chr20	NC_000020.10	-	61038553	61051026	NM_080473
0.00194153	6.57524	0.0371796	0.97056	0.991036	-6.07418	8012830	6.56024	6.59211	-0.031868	Female-biased	No	TMEM220	NM_001004313,AK289624,AK295928,AY550194,BC127705,BC136838,BC136840,EF126147	chr17:10616612-10633646	chr17	NC_000017.10	-	10616612	10633646	NM_001004313
-0.00170113	6.10497	-0.0284026	0.977508	0.992417	-6.07446	7933484	6.0938	6.11753	-0.0237321	Female-biased	No	LRRC18	NM_001006939,XM_005269857,XM_006717868,AY358137,BC036722,XM_006717866	chr10:50117528-50143235	chr10	NC_000010.10	-	50117528	50143235	NM_001006939
-0.00279604	6.97982	-0.0251105	0.980114	0.992417	-6.07454	7963406	7.00112	6.95584	0.045279	Male-biased	No	KRT6B	NM_005555,BC034535,L42612	chr12:52840435-52845910	chr12	NC_000012.11	-	52840435	52845910	NM_005555
-0.00108209	6.21743	-0.0174284	0.986197	0.994416	-6.0747	8151633	6.21723	6.21765	-0.000416504	Female-biased	No	PSKH2	NM_033126,AY037806,BC126180,BC126182	chr8:87060602-87081926	chr8	NC_000008.10	-	87060602	87081926	NM_033126
0.000104033	5.97257	0.0017124	0.998644	0.999648	-6.07485	7963491	5.96375	5.98249	-0.0187429	Female-biased	No	KRT1	NM_006121,BC063697,BC028294	chr12:53068452-53074179	chr12	NC_000012.11	-	53068452	53074179	NM_006121
-6.66362e-05	5.63998	-0.000444048	0.999648	0.999648	-6.07485	7905503	5.6172	5.66561	-0.048413	Female-biased	No	LCE2C	NM_178429	chr1:152647771-152649050	chr1	NC_000001.10	+	152647771	152649050	NM_178429
